# Supplementary material for: catena-Poly[[[diaquacadmium(II)]bis[μ-2-(pyridinium-1-yl)butanedioato]-κ2 O 1:O 4;κ2 O 4:O 1] tetrahydrate], a polymeric chain structure
Source: Acta Crystallogr Sect E Struct Rep Online. 2010 Oct 23;66(Pt 11):m1462. doi: 10.1107/S1600536810041607 (PMC3009031; doi:10.1107/S1600536810041607)
Supplement: Supplementary file 1 [file e-66-m1462-sup1.cif]

##############################################################################
###                                                                        ###
###        Electronic paper (Acta Crystallographica Section E)             ###
###                                                                        ###
##############################################################################
#                                                                            #
# This CIF contains the data in a paper accepted for publication in Acta     #
# Crystallographica Section E. It conforms to the requirements of Notes      #
# for Authors for Section E, and has been peer reviewed under the auspices   #
# of the IUCr Commission on Journals.                                        #
#                                                                            #
# Full details of the Crystallographic Information File format               #
# are given in the paper "The Crystallographic Information File (CIF):       #
# a New Standard Archive File for Crystallography" by S. R. Hall, F. H.      #
# Allen and I. D. Brown [Acta Cryst. (1991), A47, 655-685].                  #
#                                                                            #
# The current version of the core CIF dictionary is obtainable from          #
# ftp://ftp.iucr.org/pub/cif_core.dic. The current version number is 2.4.    #
#                                                                            #
# Software is freely available for graphical display of the structure(s) in  #
# this CIF.  For information consult the CIF home page http://www.iucr.org/  #
# cif/home.html                                                              #
#                                                                            #
# This file may be used for bona fide research purposes within the           #
# scientific community so long as proper attribution is given to the journal # 
# article from which it was obtained.                                        #
#                                                                            #
##############################################################################
                                             
data_I
_audit_creation_method     SHELXL-97
_chemical_name_systematic
;
<i>catena</i>-Poly[[[diaquacadmium(II)]bis[\m-2-(pyridinium-1-
yl)butanedioato]-\k^2^<i>O</i>^1^:<i>O</i>^4^;\k^2^<i>O</i>^4^:<i>O</i>^1^]
tetrahydrate]
;
_chemical_name_common     ?
_chemical_formula_moiety     ?
_chemical_formula_sum     'C18 H28 Cd N2 O14'
_chemical_formula_iupac     '[Cd(C9 H8 N O4)2 (H2 O)2] , 4H2 O'
_chemical_formula_weight     608.82
_chemical_melting_point     ?
_symmetry_cell_setting     monoclinic
_symmetry_space_group_name_H-M     C2/c
loop_
    _symmetry_equiv_pos_as_xyz
    'x, y, z'
    '-x, y, -z+1/2'
    'x+1/2, y+1/2, z'
    '-x+1/2, y+1/2, -z+1/2'
    '-x, -y, -z'
    'x, -y, z-1/2'
    '-x+1/2, -y+1/2, -z'
    'x+1/2, -y+1/2, z-1/2'
_cell_length_a     17.612(4)
_cell_length_b     9.798(2)
_cell_length_c     14.076(3)
_cell_angle_alpha     90.00
_cell_angle_beta     102.63(3)
_cell_angle_gamma     90.00
_cell_volume     2370.2(8)
_cell_formula_units_Z     4
_cell_measurement_reflns_used     2290
_cell_measurement_theta_min     2.53
_cell_measurement_theta_max     22.00
_cell_measurement_temperature     294(2)
_exptl_crystal_description     Block
_exptl_crystal_colour     Colourless
_exptl_crystal_size_max     0.28
_exptl_crystal_size_mid     0.22
_exptl_crystal_size_min     0.20
_exptl_crystal_density_diffrn     1.706
_exptl_crystal_density_meas     ?
_exptl_crystal_density_method     'not measured'
_exptl_crystal_F_000     1240
_exptl_absorpt_coefficient_mu     0.995
_exptl_absorpt_correction_type     multi-scan
_exptl_absorpt_process_details     '(SADABS; Sheldrick, 1996)'
_exptl_absorpt_correction_T_min     0.7680
_exptl_absorpt_correction_T_max     0.8257
_exptl_special_details
;
;
_diffrn_ambient_temperature     294(2)
_diffrn_radiation_type     MoK\a
_diffrn_radiation_wavelength     0.71073
_diffrn_radiation_source     'fine-focus sealed tube'
_diffrn_radiation_monochromator     graphite
_diffrn_measurement_device_type     'Bruker SMART APEX CCD area-detector'
_diffrn_measurement_method     'phi and omega scans'
_diffrn_detector_area_resol_mean     ?
_diffrn_reflns_number     2598
_diffrn_reflns_av_R_equivalents     0.0259
_diffrn_reflns_av_sigmaI/netI     0.0340
_diffrn_reflns_theta_min     2.37
_diffrn_reflns_theta_max     25.03
_diffrn_reflns_theta_full     25.03
_diffrn_measured_fraction_theta_max     0.997
_diffrn_measured_fraction_theta_full     0.997
_diffrn_reflns_limit_h_min     -1
_diffrn_reflns_limit_h_max     20
_diffrn_reflns_limit_k_min     -1
_diffrn_reflns_limit_k_max     11
_diffrn_reflns_limit_l_min     -16
_diffrn_reflns_limit_l_max     16
_diffrn_standards_number     ?
_diffrn_standards_interval_count     ?
_diffrn_standards_interval_time     ?
_diffrn_standards_decay_%     ?
_refine_special_details
;
Refinement of <i>F</i>^2^ against ALL reflections. The weighted <i>R</i>-factor
<i>wR</i> and goodness of fit <i>S</i> are based on <i>F</i>^2^, conventional
<i>R</i>-factors <i>R</i> are based on <i>F</i>, with <i>F</i> set to zero for
negative <i>F</i>^2^. The threshold expression of <i>F</i>^2^ >
\s(<i>F</i>^2^) is used only for calculating <i>R</i>-factors(gt) <i>etc</i>.
and is not relevant to the choice of reflections for refinement.
<i>R</i>-factors based on <i>F</i>^2^ are statistically about twice as large
as those based on <i>F</i>, and <i>R</i>- factors based on ALL data will be
even larger.
;
_reflns_number_total     2086
_reflns_number_gt     1854
_reflns_threshold_expression     >2sigma(I)
_refine_ls_structure_factor_coef     Fsqd
_refine_ls_matrix_type     full
_refine_ls_R_factor_all     0.0452
_refine_ls_R_factor_gt     0.0363
_refine_ls_wR_factor_gt     0.0869
_refine_ls_wR_factor_ref     0.0916
_refine_ls_goodness_of_fit_ref     1.144
_refine_ls_restrained_S_all     1.144
_refine_ls_number_reflns     2086
_refine_ls_number_parameters     159
_refine_ls_number_restraints     0
_refine_ls_hydrogen_treatment     constr
_refine_ls_weighting_scheme     calc
_refine_ls_weighting_details
         'calc w=1/[\s^2^(Fo^2^)+(0.0445P)^2^+4.7881P] where P=(Fo^2^+2Fc^2^)/3'
_atom_sites_solution_hydrogens     geom
_atom_sites_solution_primary     direct
_atom_sites_solution_secondary     difmap
_refine_ls_shift/su_max     0.000
_refine_ls_shift/su_mean     0.000
_refine_diff_density_max     0.754
_refine_diff_density_min     -0.534
_refine_ls_extinction_method     none
_refine_ls_extinction_coef     ?
loop_
    _atom_type_symbol
    _atom_type_description
    _atom_type_scat_dispersion_real
    _atom_type_scat_dispersion_imag
    _atom_type_scat_source
    'C' 'C' 0.0033 0.0016
                         'International Tables Vol C Tables 4.2.6.8 and 6.1.1.4'
    'H' 'H' 0.0000 0.0000
                         'International Tables Vol C Tables 4.2.6.8 and 6.1.1.4'
    'N' 'N' 0.0061 0.0033
                         'International Tables Vol C Tables 4.2.6.8 and 6.1.1.4'
    'O' 'O' 0.0106 0.0060
                         'International Tables Vol C Tables 4.2.6.8 and 6.1.1.4'
    'Cd' 'Cd' -0.8075 1.2024
                         'International Tables Vol C Tables 4.2.6.8 and 6.1.1.4'
_computing_data_collection     'SMART (Bruker, 2003)'
_computing_cell_refinement     'SMART (Bruker, 2003)'
_computing_data_reduction     'SAINT (Bruker, 2003)'
_computing_structure_solution     'SHELXS97 (Sheldrick, 2008)'
_computing_structure_refinement     'SHELXL97 (Sheldrick, 2008)'
_computing_molecular_graphics     'DIAMOND (Brandenburg, 2005)'
_computing_publication_material     'SHELXTL (Sheldrick, 2008)'
loop_
    _atom_site_type_symbol
    _atom_site_label
    _atom_site_fract_x
    _atom_site_fract_y
    _atom_site_fract_z
    _atom_site_U_iso_or_equiv
    _atom_site_adp_type
    _atom_site_calc_flag
    _atom_site_refinement_flags
    _atom_site_occupancy
    _atom_site_disorder_assembly
    _atom_site_disorder_group
    Cd Cd1 1.0000 0.64349(4) 0.2500 0.02528(15) Uani d S 1 . .
    O O1 0.9894(2) 0.8142(3) 0.3555(2) 0.0422(8) Uani d . 1 . .
    O O2 0.9118(2) 0.9428(3) 0.4220(2) 0.0462(8) Uani d . 1 . .
    O O3 1.00096(16) 0.5232(3) 0.6354(2) 0.0341(7) Uani d . 1 . .
    O O4 1.12761(18) 0.5582(4) 0.6576(3) 0.0524(9) Uani d . 1 . .
    O O5 0.8676(2) 0.6277(4) 0.2046(3) 0.0687(12) Uani d . 1 . .
    H H5A 0.8626 0.5792 0.2530 0.103 Uiso d R 1 . .
    H H5B 0.8432 0.7031 0.1969 0.103 Uiso d R 1 . .
    O O6 0.7816(2) 0.0490(4) 0.4730(3) 0.0579(10) Uani d . 1 . .
    H H6A 0.7535 0.0987 0.4297 0.087 Uiso d R 1 . .
    H H6B 0.8219 0.0142 0.4590 0.087 Uiso d R 1 . .
    O O7 0.2566(2) 0.3103(4) 0.1327(3) 0.0616(11) Uani d . 1 . .
    H H7A 0.2647 0.3431 0.0808 0.092 Uiso d R 1 . .
    H H7B 0.2122 0.3469 0.1436 0.092 Uiso d R 1 . .
    N N1 0.91334(18) 0.7734(3) 0.5733(2) 0.0239(7) Uani d . 1 . .
    C C1 0.9343(2) 0.8872(4) 0.6275(3) 0.0280(9) Uani d . 1 . .
    H H1 0.9779 0.9367 0.6209 0.034 Uiso calc R 1 . .
    C C2 0.8904(3) 0.9292(5) 0.6926(3) 0.0365(10) Uani d . 1 . .
    H H2 0.9051 1.0062 0.7308 0.044 Uiso calc R 1 . .
    C C3 0.8258(3) 0.8577(6) 0.7007(3) 0.0471(12) Uani d . 1 . .
    H H3 0.7957 0.8865 0.7437 0.057 Uiso calc R 1 . .
    C C4 0.8052(3) 0.7424(6) 0.6447(3) 0.0466(12) Uani d . 1 . .
    H H4 0.7612 0.6927 0.6497 0.056 Uiso calc R 1 . .
    C C5 0.8502(3) 0.7015(5) 0.5813(3) 0.0349(10) Uani d . 1 . .
    H H5 0.8368 0.6234 0.5438 0.042 Uiso calc R 1 . .
    C C6 0.9595(2) 0.7326(4) 0.5014(3) 0.0255(8) Uani d . 1 . .
    H H6 0.9377 0.6466 0.4718 0.031 Uiso calc R 1 . .
    C C7 0.9515(2) 0.8395(4) 0.4189(3) 0.0275(9) Uani d . 1 . .
    C C8 1.0448(2) 0.7062(4) 0.5496(3) 0.0285(9) Uani d . 1 . .
    H H8A 1.0732 0.6894 0.4990 0.034 Uiso calc R 1 . .
    H H8B 1.0661 0.7882 0.5840 0.034 Uiso calc R 1 . .
    C C9 1.0585(2) 0.5875(4) 0.6204(3) 0.0281(9) Uani d . 1 . .
loop_
    _atom_site_aniso_label
    _atom_site_aniso_U_11
    _atom_site_aniso_U_22
    _atom_site_aniso_U_33
    _atom_site_aniso_U_12
    _atom_site_aniso_U_13
    _atom_site_aniso_U_23
    Cd1 0.0303(2) 0.0218(2) 0.0267(2) 0.000 0.01280(16) 0.000
    O1 0.079(2) 0.0277(16) 0.0296(15) 0.0071(15) 0.0322(16) 0.0015(12)
    O2 0.068(2) 0.0403(19) 0.0370(17) 0.0216(17) 0.0266(16) 0.0156(15)
    O3 0.0361(16) 0.0282(16) 0.0382(16) -0.0014(13) 0.0082(13) 0.0115(13)
    O4 0.0336(18) 0.053(2) 0.068(2) 0.0012(16) 0.0067(16) 0.0288(19)
    O5 0.0371(19) 0.071(3) 0.097(3) 0.0077(19) 0.0120(19) 0.046(2)
    O6 0.054(2) 0.063(2) 0.059(2) 0.0183(19) 0.0183(17) 0.0063(19)
    O7 0.052(2) 0.057(2) 0.083(3) 0.0200(18) 0.031(2) 0.030(2)
    N1 0.0297(17) 0.0241(17) 0.0187(15) -0.0018(14) 0.0069(13) 0.0010(13)
    C1 0.036(2) 0.025(2) 0.0237(18) -0.0027(17) 0.0075(16) 0.0009(15)
    C2 0.049(3) 0.039(2) 0.0236(19) 0.008(2) 0.0114(18) -0.0039(19)
    C3 0.046(3) 0.066(3) 0.037(2) 0.009(3) 0.025(2) 0.005(3)
    C4 0.040(3) 0.058(3) 0.046(3) -0.002(2) 0.019(2) 0.010(2)
    C5 0.040(2) 0.033(2) 0.031(2) -0.007(2) 0.0091(18) 0.0010(18)
    C6 0.036(2) 0.0190(19) 0.0241(19) 0.0006(17) 0.0128(16) -0.0013(15)
    C7 0.041(2) 0.022(2) 0.0219(18) 0.0005(18) 0.0113(16) 0.0026(16)
    C8 0.034(2) 0.024(2) 0.030(2) -0.0007(18) 0.0127(17) 0.0053(17)
    C9 0.038(2) 0.0198(19) 0.027(2) -0.0006(18) 0.0087(17) -0.0016(16)
_geom_special_details
;
All e.s.d.'s (except the e.s.d. in the dihedral angle between two l.s. planes)
are estimated using the full covariance matrix. The cell e.s.d.'s are taken
into account individually in the estimation of e.s.d.'s in distances, angles
and torsion angles; correlations between e.s.d.'s in cell parameters are only
used when they are defined by crystal symmetry. An approximate (isotropic)
treatment of cell e.s.d.'s is used for estimating e.s.d.'s involving l.s.
planes.
;
loop_
    _geom_bond_atom_site_label_1
    _geom_bond_atom_site_label_2
    _geom_bond_site_symmetry_2
    _geom_bond_distance
    _geom_bond_publ_flag
    Cd1 O1 . 2.271(3) yes
    Cd1 O1 2_755 2.271(3) yes
    Cd1 O5 2_755 2.284(3) yes
    Cd1 O5 . 2.284(3) yes
    Cd1 O3 6_565 2.298(3) yes
    Cd1 O3 5_766 2.298(3) yes
    O1 C7 . 1.250(5) ?
    O2 C7 . 1.236(5) ?
    O3 C9 . 1.250(5) ?
    O3 Cd1 5_766 2.298(3) ?
    O4 C9 . 1.248(5) ?
    O5 H5A . 0.8501 ?
    O5 H5B . 0.8500 ?
    O6 H6A . 0.8500 ?
    O6 H6B . 0.8500 ?
    O7 H7A . 0.8391 ?
    O7 H7B . 0.9029 ?
    N1 C5 . 1.341(5) ?
    N1 C1 . 1.356(5) ?
    N1 C6 . 1.485(5) ?
    C1 C2 . 1.384(5) ?
    C1 H1 . 0.9300 ?
    C2 C3 . 1.363(7) ?
    C2 H2 . 0.9300 ?
    C3 C4 . 1.381(7) ?
    C3 H3 . 0.9300 ?
    C4 C5 . 1.376(6) ?
    C4 H4 . 0.9300 ?
    C5 H5 . 0.9300 ?
    C6 C8 . 1.528(5) ?
    C6 C7 . 1.548(5) ?
    C6 H6 . 0.9800 ?
    C8 C9 . 1.517(6) ?
    C8 H8A . 0.9700 ?
    C8 H8B . 0.9700 ?
loop_
    _geom_angle_atom_site_label_1
    _geom_angle_atom_site_label_2
    _geom_angle_atom_site_label_3
    _geom_angle_site_symmetry_1
    _geom_angle_site_symmetry_3
    _geom_angle
    _geom_angle_publ_flag
    O1 Cd1 O1 . 2_755 85.13(14) ?
    O1 Cd1 O5 . 2_755 95.28(13) ?
    O1 Cd1 O5 2_755 2_755 90.45(15) ?
    O1 Cd1 O5 . . 90.45(15) ?
    O1 Cd1 O5 2_755 . 95.28(13) ?
    O5 Cd1 O5 2_755 . 172.2(2) ?
    O1 Cd1 O3 . 6_565 175.18(12) ?
    O1 Cd1 O3 2_755 6_565 92.87(10) ?
    O5 Cd1 O3 2_755 6_565 89.11(12) ?
    O5 Cd1 O3 . 6_565 85.37(14) ?
    O1 Cd1 O3 . 5_766 92.87(10) ?
    O1 Cd1 O3 2_755 5_766 175.18(12) ?
    O5 Cd1 O3 2_755 5_766 85.37(14) ?
    O5 Cd1 O3 . 5_766 89.11(12) ?
    O3 Cd1 O3 6_565 5_766 89.46(15) ?
    C7 O1 Cd1 . . 138.2(3) ?
    C9 O3 Cd1 . 5_766 127.4(3) ?
    Cd1 O5 H5A . . 95.3 ?
    Cd1 O5 H5B . . 115.7 ?
    H5A O5 H5B . . 116.7 ?
    H6A O6 H6B . . 116.6 ?
    H7A O7 H7B . . 108.3 ?
    C5 N1 C1 . . 120.9(3) ?
    C5 N1 C6 . . 120.2(3) ?
    C1 N1 C6 . . 118.8(3) ?
    N1 C1 C2 . . 119.6(4) ?
    N1 C1 H1 . . 120.2 ?
    C2 C1 H1 . . 120.2 ?
    C3 C2 C1 . . 120.0(4) ?
    C3 C2 H2 . . 120.0 ?
    C1 C2 H2 . . 120.0 ?
    C2 C3 C4 . . 119.5(4) ?
    C2 C3 H3 . . 120.3 ?
    C4 C3 H3 . . 120.3 ?
    C5 C4 C3 . . 119.5(4) ?
    C5 C4 H4 . . 120.3 ?
    C3 C4 H4 . . 120.3 ?
    N1 C5 C4 . . 120.5(4) ?
    N1 C5 H5 . . 119.7 ?
    C4 C5 H5 . . 119.7 ?
    N1 C6 C8 . . 112.0(3) ?
    N1 C6 C7 . . 110.8(3) ?
    C8 C6 C7 . . 111.5(3) ?
    N1 C6 H6 . . 107.4 ?
    C8 C6 H6 . . 107.4 ?
    C7 C6 H6 . . 107.4 ?
    O2 C7 O1 . . 125.6(4) ?
    O2 C7 C6 . . 119.1(3) ?
    O1 C7 C6 . . 115.2(3) ?
    C9 C8 C6 . . 114.9(3) ?
    C9 C8 H8A . . 108.5 ?
    C6 C8 H8A . . 108.5 ?
    C9 C8 H8B . . 108.5 ?
    C6 C8 H8B . . 108.5 ?
    H8A C8 H8B . . 107.5 ?
    O4 C9 O3 . . 124.4(4) ?
    O4 C9 C8 . . 116.9(4) ?
    O3 C9 C8 . . 118.6(4) ?
loop_
    _geom_torsion_atom_site_label_1
    _geom_torsion_atom_site_label_2
    _geom_torsion_atom_site_label_3
    _geom_torsion_atom_site_label_4
    _geom_torsion_site_symmetry_1
    _geom_torsion_site_symmetry_2
    _geom_torsion_site_symmetry_3
    _geom_torsion_site_symmetry_4
    _geom_torsion
    _geom_torsion_publ_flag
    O1 Cd1 O1 C7 2_755 . . . 141.1(5) ?
    O5 Cd1 O1 C7 2_755 . . . -128.9(4) ?
    O5 Cd1 O1 C7 . . . . 45.9(4) ?
    O3 Cd1 O1 C7 5_766 . . . -43.3(4) ?
    C5 N1 C1 C2 . . . . 0.5(6) ?
    C6 N1 C1 C2 . . . . 178.0(3) ?
    N1 C1 C2 C3 . . . . -1.2(6) ?
    C1 C2 C3 C4 . . . . 1.0(7) ?
    C2 C3 C4 C5 . . . . -0.1(7) ?
    C1 N1 C5 C4 . . . . 0.3(6) ?
    C6 N1 C5 C4 . . . . -177.1(4) ?
    C3 C4 C5 N1 . . . . -0.5(7) ?
    C5 N1 C6 C8 . . . . -123.1(4) ?
    C1 N1 C6 C8 . . . . 59.5(4) ?
    C5 N1 C6 C7 . . . . 111.7(4) ?
    C1 N1 C6 C7 . . . . -65.7(4) ?
    Cd1 O1 C7 O2 . . . . -126.2(4) ?
    Cd1 O1 C7 C6 . . . . 56.5(6) ?
    N1 C6 C7 O2 . . . . 1.7(5) ?
    C8 C6 C7 O2 . . . . -123.8(4) ?
    N1 C6 C7 O1 . . . . 179.2(3) ?
    C8 C6 C7 O1 . . . . 53.6(5) ?
    N1 C6 C8 C9 . . . . 64.2(4) ?
    C7 C6 C8 C9 . . . . -171.0(3) ?
    Cd1 O3 C9 O4 5_766 . . . 10.1(6) ?
    Cd1 O3 C9 C8 5_766 . . . -172.2(3) ?
    C6 C8 C9 O4 . . . . 176.5(4) ?
    C6 C8 C9 O3 . . . . -1.3(5) ?
loop_
    _geom_hbond_atom_site_label_D
    _geom_hbond_atom_site_label_H
    _geom_hbond_atom_site_label_A
    _geom_hbond_site_symmetry_A
    _geom_hbond_distance_DH
    _geom_hbond_distance_HA
    _geom_hbond_distance_DA
    _geom_hbond_angle_DHA
    O5 H5A O4 5_766 0.85 1.83 2.649(6) 162
    O5 H5B O7 3_555 0.85 1.91 2.680(5) 150
    O6 H6A O7 2_655 0.85 2.24 2.964(6) 143
    O6 H6B O2 1_545 0.85 1.90 2.753(5) 177
    O7 H7A O6 8_455 0.84 1.93 2.753(6) 169
    O7 H7B O4 6_465 0.90 1.80 2.700(5) 172
data_global
_journal_date_recd_electronic     2010-08-08
_journal_date_accepted     2010-10-15
_journal_name_full     'Acta Crystallographica, Section E'
_journal_year     2010
_journal_volume     66
_journal_issue     11
_journal_page_first     m1462
_journal_page_last     m1462
_journal_paper_category     QM
_journal_coeditor_code     KJ2155
_publ_contact_author
;
     ' Zhihua Liu'
     Department of materials science & engineering,
     Tianjin institute of urban construction,
      Tianjin 300384 China
;
_publ_contact_author_email     sdwfliu@yahoo.cn
_publ_contact_author_fax     '8622 23085110'
_publ_contact_author_phone     '8622 23085110'
_publ_section_title
;\
<i>catena</i>-Poly[[[diaquacadmium(II)]bis[\m-2-(pyridinium-1-\
yl)butanedioato]-\k^2^<i>O</i>^1^:<i>O</i>^4^;\k^2^<i>O</i>^4^:<i>O</i>^1^]
tetrahydrate]: a one-dimensional polymeric chain structure
;
loop_
    _publ_author_name
    _publ_author_address
    'Zhi-Hua Liu'
;
     Department of Materials Science and Engineering,
     Tianjin Institute of Urban Construction,
     Tianjin 300384, People's Republic of China
;
    'Sen Zhu'
;
     Department of Materials Science and Engineering,
     Tianjin Institute of Urban Construction,
     Tianjin 300384, People's Republic of China
;
_publ_section_synopsis     .
