# Supplementary material for: catena-Poly[[[diaquacadmium(II)]bis[μ-2-(pyridinium-1-yl)butanedioato]-κ2 O 1:O 4;κ2 O 4:O 1] tetrahydrate], a polymeric chain structure
Source: Acta Crystallogr Sect E Struct Rep Online. 2010 Oct 23;66(Pt 11):m1462. doi: 10.1107/S1600536810041607 (PMC3009031; doi:10.1107/S1600536810041607)
Supplement: Supplementary file 2 [file e-66-m1462-Isup2.hkl]

# 
# h,k,l, Fc-squared, Fo-squared, sigma(Fo-squared) and status flag 
# 
data_I
_shelx_title ' C2C in C2/c' 
_shelx_refln_list_code          4 
_shelx_F_calc_maximum      336.44 
_exptl_crystal_F_000      1240.00 
_reflns_d_resolution_high  0.8401 
 
loop_ 
 _symmetry_equiv_pos_as_xyz 
 'x, y, z' 
 '-x, y, -z+1/2' 
 'x+1/2, y+1/2, z' 
 '-x+1/2, y+1/2, -z+1/2' 
 '-x, -y, -z' 
 'x, -y, z-1/2' 
 '-x+1/2, -y+1/2, -z' 
 'x+1/2, -y+1/2, z-1/2' 
 
_cell_length_a    17.6117 
_cell_length_b     9.7978 
_cell_length_c    14.0764 
_cell_angle_alpha  90.000 
_cell_angle_beta  102.627 
_cell_angle_gamma  90.000 
 
_shelx_F_squared_multiplier     1.000 
 
loop_ 
 _refln_index_h 
 _refln_index_k 
 _refln_index_l 
 _refln_F_squared_calc 
 _refln_F_squared_meas 
 _refln_F_squared_sigma 
 _refln_observed_status 
   2   0   0   103052.07   102874.02   1112.24 o 
   4   0   0    33245.50    34890.56    179.00 o 
   6   0   0    10017.90    10283.17    125.48 o 
   8   0   0    27199.18    27737.67    233.42 o 
  10   0   0     8136.65     7986.28    153.37 o 
  12   0   0     7320.33     7488.40    168.21 o 
  14   0   0     9023.33     9383.22    210.93 o 
  16   0   0     7834.00     7653.46    213.18 o 
  18   0   0     2767.19     2579.34    156.96 o 
  20   0   0     2515.83     2148.92    163.26 o 
   1   1   0    11903.35    11876.36    347.56 o 
   3   1   0    18051.21    20085.11    129.53 o 
   5   1   0     9739.24     9929.31    308.31 o 
   7   1   0    56621.58    59724.77    228.93 o 
   9   1   0     4509.38     4297.47     77.88 o 
  11   1   0      722.70      611.34     54.22 o 
  13   1   0     1757.09     1813.55     96.47 o 
  15   1   0     7214.54     7082.32    137.05 o 
  17   1   0     1905.84     1799.23     93.17 o 
  19   1   0      579.20      590.88     79.18 o 
   2   2   0     1223.28     1378.50     50.37 o 
   4   2   0     9160.45     9239.29    120.53 o 
   6   2   0     1136.32     1109.54     64.76 o 
   8   2   0     1053.71     1236.37     76.46 o 
  10   2   0     1503.09     1633.51     90.40 o 
  12   2   0      445.81      540.60     85.90 o 
  14   2   0      373.87      306.73     97.15 o 
  16   2   0        1.90      -75.11     84.55 o 
  18   2   0      200.73      172.26     98.95 o 
  20   2   0      487.00      483.04    120.08 o 
   1   3   0     7144.08     6535.12    119.41 o 
   3   3   0      659.95      485.73     53.52 o 
   5   3   0     2707.47     2031.09     74.21 o 
   7   3   0     5640.93     5701.53    121.43 o 
   9   3   0     5113.55     4684.19    129.08 o 
  11   3   0     1274.91      976.42    100.30 o 
  13   3   0     2427.42     2292.40    125.93 o 
  15   3   0     2110.94     2194.80    134.48 o 
  17   3   0      344.42      325.17    107.04 o 
  19   3   0     1233.27     1376.25    134.93 o 
   2   4   0     9379.02     8559.72    125.48 o 
   4   4   0     2811.80     2424.17     85.00 o 
   6   4   0     9510.08     9016.22    152.47 o 
   8   4   0     6803.29     7142.54    153.82 o 
  10   4   0     1484.88     1351.06    106.59 o 
  12   4   0     2402.99     2346.82    130.88 o 
  14   4   0     3489.88     3479.30    157.41 o 
  16   4   0     4177.73     3722.61    174.50 o 
  18   4   0     2443.75     2406.18    161.46 o 
   1   5   0      166.84       96.66     39.98 o 
   3   5   0      570.79      723.20     64.76 o 
   5   5   0       48.97       63.42     58.02 o 
   7   5   0      217.22      263.11     69.26 o 
   9   5   0     1077.48     1187.35     98.50 o 
  11   5   0      122.21      106.14     89.95 o 
  13   5   0      459.25      575.68    100.74 o 
  15   5   0      193.03      250.51    105.24 o 
  17   5   0      105.74      182.60    102.99 o 
   0   6   0     2278.09     1951.03    107.04 o 
   2   6   0     5186.74     4747.15    127.73 o 
   4   6   0    17727.38    17426.62    231.62 o 
   6   6   0    11760.03    11750.27    205.99 o 
   8   6   0     8051.28     8363.62    192.04 o 
  10   6   0     1469.45     1642.50    115.14 o 
  12   6   0     4094.20     4099.51    170.91 o 
  14   6   0     1455.86     1303.39    137.17 o 
  16   6   0     1243.54     1112.69    129.98 o 
   1   7   0     8413.79     8727.29    462.57 o 
   3   7   0     8701.33     8823.72    185.75 o 
   5   7   0     4458.07     4288.85    139.42 o 
   7   7   0     6545.25     6368.07    178.55 o 
   9   7   0    17188.53    16845.53    288.74 o 
  11   7   0    11138.64    11266.34    250.96 o 
  13   7   0     5182.58     5482.95    198.34 o 
  15   7   0     2157.93     2047.73    164.16 o 
   0   8   0       75.43      -16.64     76.91 o 
   2   8   0     2256.23     2239.32    111.99 o 
   4   8   0     1785.16     1892.11    120.53 o 
   6   8   0     3379.19     2957.13    151.57 o 
   8   8   0      127.76      274.35     88.15 o 
  10   8   0     1263.38     1648.80    129.98 o 
  12   8   0     1024.81     1109.09    120.53 o 
  14   8   0      892.66     1041.18    130.43 o 
   1   9   0      141.90      151.17     56.29 o 
   3   9   0       23.10       48.57     80.06 o 
   5   9   0       88.02      -12.59     89.05 o 
   7   9   0      283.57      324.72     97.60 o 
   9   9   0      197.21       53.97    109.74 o 
  11   9   0      647.53      754.69    114.69 o 
  13   9   0      392.32      367.45    119.18 o 
   0  10   0     3004.67     2364.36    171.36 o 
   2  10   0     1949.13     1977.57    131.78 o 
   4  10   0     1679.70     1738.75    130.88 o 
   6  10   0     2057.30     1859.73    144.82 o 
   8  10   0     1720.76     1806.21    142.12 o 
  10  10   0     3379.79     3724.86    189.80 o 
   1  11   0     2275.35     2192.35    291.67 o 
   3  11   0     2834.78     3004.81    168.21 o 
   5  11   0     3374.44     3318.73    178.55 o 
 -19   1   1     1683.06     1581.43    111.54 o 
 -17   1   1     2248.29     2328.02    136.73 o 
 -15   1   1     1056.17     1438.55    146.84 o 
 -13   1   1     3369.30     3067.16     95.37 o 
 -11   1   1     2656.35     2741.76    154.27 o 
  -9   1   1    28386.34    29511.26    483.49 o 
  -7   1   1    12152.26    12421.11    104.88 o 
  -5   1   1    19309.39    19190.36    303.81 o 
  -3   1   1     7282.95     7176.48    614.14 o 
  -1   1   1     4398.15     4667.45    129.05 o 
   1   1   1    18210.57    17996.66     82.51 o 
   3   1   1   109212.66   100162.36   3653.13 o 
   5   1   1    12198.44    12489.31     93.65 o 
   7   1   1    41509.70    41316.82    192.49 o 
   9   1   1     7544.58     7990.50    102.40 o 
  11   1   1     3053.75     2788.93     78.35 o 
  13   1   1     6989.29     6432.90    121.16 o 
  15   1   1     4055.23     4121.34    112.03 o 
  17   1   1     1382.57     1468.94     89.83 o 
  19   1   1      311.11      346.50     73.77 o 
 -20   2   1      724.44      716.91    127.28 o 
 -18   2   1     2843.64     2458.80    154.72 o 
 -16   2   1     2884.38     3015.60    149.77 o 
 -14   2   1     2496.74     2219.54    129.98 o 
 -12   2   1     6727.79     7257.23    165.06 o 
 -10   2   1     8272.59     8377.57    160.56 o 
  -8   2   1    12260.52    11771.41    161.91 o 
  -6   2   1    23302.12    22005.56    190.70 o 
  -4   2   1    33390.87    33465.74    203.29 o 
  -2   2   1    50532.56    52951.32    217.23 o 
   0   2   1    22043.02    20181.81    130.88 o 
   2   2   1       40.36       13.04     40.48 o 
   4   2   1     7127.39     9064.79    117.39 o 
   6   2   1    20058.12    20287.50    192.04 o 
   8   2   1     6180.18     5692.08    123.68 o 
  10   2   1    14347.54    15185.04    212.28 o 
  12   2   1     4611.09     4844.30    144.37 o 
  14   2   1     6946.37     6773.74    189.80 o 
  16   2   1     3057.65     3217.99    147.07 o 
  18   2   1     1305.08     1229.18    120.53 o 
 -19   3   1       24.84      -63.87    108.84 o 
 -17   3   1       16.72      188.90     93.55 o 
 -15   3   1     1101.08      841.04    121.43 o 
 -13   3   1       76.78      256.81     88.60 o 
 -11   3   1     4596.96     4585.69    145.72 o 
  -9   3   1     1993.00     1910.10     92.20 o 
  -7   3   1     3065.61     3280.06     97.15 o 
  -5   3   1     1255.45     1292.14     65.21 o 
  -3   3   1      149.23       98.95     44.98 o 
  -1   3   1     6442.37     6448.58    279.52 o 
   1   3   1     2310.88     2676.11    193.39 o 
   3   3   1     1882.20     1889.87     68.36 o 
   5   3   1     3658.67     3916.91     96.70 o 
   7   3   1      225.98      214.08     52.62 o 
   9   3   1      369.17      464.15     67.91 o 
  11   3   1      489.30      588.28     86.35 o 
  13   3   1     2660.21     2661.19    140.77 o 
  15   3   1       59.68      193.39     89.50 o 
  17   3   1       40.07      -18.44     94.00 o 
  19   3   1      186.97      236.12    103.89 o 
 -18   4   1      106.61       61.62    108.84 o 
 -16   4   1      797.70      966.07    116.49 o 
 -14   4   1     1896.82     1944.74    126.83 o 
 -12   4   1     1711.45     1821.05    115.14 o 
 -10   4   1     4384.99     4466.96    138.07 o 
  -8   4   1      919.99      901.31     83.65 o 
  -6   4   1    14655.09    15368.09    189.35 o 
  -4   4   1      523.79      601.77     61.17 o 
  -2   4   1     1521.78     1294.39     64.76 o 
   0   4   1      967.36     1330.60    248.94 o 
   2   4   1    16256.95    15434.65    169.11 o 
   4   4   1       19.71       37.78     50.37 o 
   6   4   1       24.64      165.96     55.77 o 
   8   4   1      921.47      872.52     83.65 o 
  10   4   1     2006.42     1917.75    109.74 o 
  12   4   1      543.36      626.96     98.50 o 
  14   4   1     1494.38     1518.82    125.03 o 
  16   4   1     1237.93      781.67    134.48 o 
  18   4   1      651.73      550.95    121.88 o 
 -17   5   1     3140.00     3076.77    174.50 o 
 -15   5   1     6647.81     6536.27    211.83 o 
 -13   5   1     7544.55     6947.35    195.64 o 
 -11   5   1     3385.25     3420.83    144.82 o 
  -9   5   1    11235.88    11551.93    209.59 o 
  -7   5   1    11563.20    12175.29    196.54 o 
  -5   5   1    13105.45    13472.38    187.10 o 
  -3   5   1    22358.05    21837.35    224.43 o 
  -1   5   1    36338.20    37233.08   1593.48 o 
   1   5   1    38583.65    38351.30   1792.94 o 
   3   5   1     7094.15     6283.06    132.68 o 
   5   5   1    11827.94    11117.02    179.45 o 
   7   5   1    20535.22    20523.62    257.71 o 
   9   5   1    21362.87    21952.49    288.74 o 
  11   5   1     2981.54     2832.55    141.22 o 
  13   5   1      720.93      792.92    108.84 o 
  15   5   1     3461.82     3461.76    173.60 o 
  17   5   1     2049.08     2225.83    166.86 o 
 -16   6   1     2716.62     2670.19    164.61 o 
 -14   6   1     2325.82     2185.35    151.57 o 
 -12   6   1     1110.29     1273.25    129.53 o 
 -10   6   1     3310.81     3316.04    142.12 o 
  -8   6   1    11566.05    11137.71    218.13 o 
  -6   6   1    14110.55    14009.38    218.13 o 
  -4   6   1     1428.09     1419.42     89.05 o 
  -2   6   1     7802.82     7903.53    156.51 o 
   0   6   1    31419.37    30587.31    294.14 o 
   2   6   1    10642.67    10661.42    180.35 o 
   4   6   1    14844.07    14664.68    217.23 o 
   6   6   1     5844.33     6567.76    164.61 o 
   8   6   1     6523.05     6285.76    171.81 o 
  10   6   1     1241.14     1148.67    111.54 o 
  12   6   1     5484.68     5398.40    191.15 o 
  14   6   1     3152.18     2798.82    165.06 o 
  16   6   1     2974.32     3098.35    181.70 o 
 -15   7   1       19.07     -152.92    111.09 o 
 -13   7   1        6.76      430.86    104.79 o 
 -11   7   1      106.23      941.78    123.23 o 
  -9   7   1      262.05      349.91     98.05 o 
  -7   7   1     1600.20     1466.20    117.84 o 
  -5   7   1      564.43      537.46     82.75 o 
  -3   7   1        0.05        0.00     75.11 o 
  -1   7   1     2027.69     2196.06     76.64 o 
   1   7   1       15.09       13.67     51.50 o 
   3   7   1     1094.96     1142.82     94.45 o 
   5   7   1      126.66       45.87     83.20 o 
   7   7   1      708.56      499.23    102.54 o 
   9   7   1      109.50      245.12     89.95 o 
  11   7   1        3.81       40.03     94.00 o 
  13   7   1       14.38        0.00     94.90 o 
  15   7   1        5.53        5.85    112.89 o 
 -14   8   1      495.59      351.71    125.48 o 
 -12   8   1     1585.52     1818.36    135.83 o 
 -10   8   1     1384.36     1319.13    137.17 o 
  -8   8   1     4093.42     3937.15    168.66 o 
  -6   8   1     3444.69     3328.18    147.97 o 
  -4   8   1     2085.57     2057.17    118.74 o 
  -2   8   1     1433.50     1450.46    103.89 o 
   0   8   1     2768.90     2523.33    313.25 o 
   2   8   1     2319.18     2140.83    122.78 o 
   4   8   1     4273.49     4372.96    155.17 o 
   6   8   1     3822.07     3897.12    151.12 o 
   8   8   1      326.47      308.98     96.25 o 
  10   8   1      792.02      604.47    117.39 o 
  12   8   1      736.98      717.81    121.43 o 
  14   8   1      913.91      573.44    134.48 o 
 -13   9   1     1607.49     1245.37    144.37 o 
 -11   9   1     1204.75     1227.38    131.78 o 
  -9   9   1     1989.32     2012.65    149.77 o 
  -7   9   1     1244.88     1388.39    115.14 o 
  -5   9   1       16.48        0.00     81.41 o 
  -3   9   1     1731.21     1912.80    116.49 o 
  -1   9   1     3289.27     3371.45    136.05 o 
   1   9   1     5077.32     5309.74    185.30 o 
   3   9   1     3997.88     4320.34    163.26 o 
   5   9   1     3856.87     4045.99    159.66 o 
   7   9   1     4175.76     4281.66    174.05 o 
   9   9   1     1226.78     1254.81    129.53 o 
  11   9   1      250.55      639.10    106.59 o 
 -10  10   1        5.10       61.62    114.69 o 
  -8  10   1        2.71      -20.69    103.44 o 
  -6  10   1        8.97      -39.13    104.34 o 
  -4  10   1      182.07      264.01     91.75 o 
  -2  10   1      558.00      643.60    102.09 o 
   0  10   1     1806.19     1460.73    141.90 o 
   2  10   1      983.51      842.84    115.59 o 
   4  10   1      543.93      507.77    103.89 o 
   6  10   1      316.96      371.95    107.94 o 
   8  10   1      624.63      544.65    119.63 o 
  10  10   1      193.06      327.87    101.19 o 
  -5  11   1      140.59      217.68    101.19 o 
  -3  11   1      921.08      892.76    129.08 o 
  -1  11   1      911.51      820.66    151.34 o 
   1  11   1     1332.48     1484.44     90.63 o 
   3  11   1     1919.16     1855.68    147.07 o 
   5  11   1     1785.17     1923.15    153.37 o 
 -20   0   2      428.83      298.19    107.49 o 
 -18   0   2     2968.14     2985.02    161.46 o 
 -16   0   2    12742.75    12494.16    261.31 o 
 -14   0   2     9197.12     9374.67    209.14 o 
 -12   0   2     9705.67     9823.97    190.70 o 
 -10   0   2    10856.70    10514.35    171.81 o 
  -8   0   2    39630.85    40599.73    278.85 o 
  -6   0   2    39681.54    41924.26    241.52 o 
  -4   0   2     5566.69     6940.15     87.25 o 
  -2   0   2    19428.67    12686.66    143.92 o 
   2   0   2     4678.15     4956.29     65.66 o 
   4   0   2    30725.39    30933.62    186.20 o 
   6   0   2    67793.06    64582.41    314.83 o 
   8   0   2    49199.61    52085.10    327.87 o 
  10   0   2    24437.36    26081.68    266.25 o 
  12   0   2     6898.20     6589.79    164.61 o 
  14   0   2     2031.97     1812.96    117.39 o 
  16   0   2     6004.78     5588.19    192.94 o 
  18   0   2     1601.63     1516.12    131.33 o 
 -19   1   2       62.13      -25.07     74.89 o 
 -17   1   2      401.94      461.64     84.43 o 
 -15   1   2     7597.32     7379.47    140.39 o 
 -13   1   2     6253.88     5978.10    308.98 o 
 -11   1   2     1872.54     1748.09     79.38 o 
  -9   1   2    10107.89    10883.26    196.99 o 
  -7   1   2     6393.29     6925.58     81.37 o 
  -5   1   2     6485.73     6910.27     70.67 o 
  -3   1   2      713.29      683.07     48.80 o 
  -1   1   2    10743.21    10616.94    229.63 o 
   1   1   2    30070.33    30138.11    130.90 o 
   3   1   2    10631.86     9849.38    144.15 o 
   5   1   2    10441.71    10303.08     89.35 o 
   7   1   2     3289.39     3230.13     65.02 o 
   9   1   2    12852.48    13516.21    168.21 o 
  11   1   2      572.06      568.96     58.63 o 
  13   1   2     2031.47     1946.60     89.95 o 
  15   1   2      851.86      850.69    132.45 o 
  17   1   2     1107.40     1241.13    139.20 o 
  19   1   2      927.40      610.81    119.41 o 
 -20   2   2      129.33      156.51    111.99 o 
 -18   2   2      342.48      367.00    107.94 o 
 -16   2   2     1158.04     1393.34    120.98 o 
 -14   2   2     1707.55     1817.91    115.14 o 
 -12   2   2      567.01     1158.12     94.45 o 
 -10   2   2     1821.59     1641.15     98.05 o 
  -8   2   2      477.78      439.86     58.92 o 
  -6   2   2      280.65      213.63     44.98 o 
  -4   2   2      723.09      635.50     47.67 o 
  -2   2   2     1615.84     1935.29     56.67 o 
   0   2   2      708.12      665.51     39.13 o 
   2   2   2    33553.36    34859.53    199.69 o 
   4   2   2    13346.62    13640.13    146.17 o 
   6   2   2     3291.22     3423.08     95.35 o 
   8   2   2     5131.64     5211.75    125.48 o 
  10   2   2     3640.63     3941.64    127.28 o 
  12   2   2     1552.25     1410.88    104.79 o 
  14   2   2      528.90      663.39     89.50 o 
  16   2   2        0.52      117.39     88.60 o 
  18   2   2       64.05       90.85     94.00 o 
 -19   3   2     1370.65     1463.05    128.18 o 
 -17   3   2     2340.71     2230.33    141.67 o 
 -15   3   2     5702.86     5704.23    181.70 o 
 -13   3   2     1805.75     1763.04    108.39 o 
 -11   3   2    14458.09    14582.37    225.33 o 
  -9   3   2    22818.03    24463.01    251.86 o 
  -7   3   2    26433.42    26620.03    237.92 o 
  -5   3   2       25.37      207.34     44.53 o 
  -3   3   2    35855.80    37618.76    232.07 o 
  -1   3   2     5027.01     4733.71    487.31 o 
   1   3   2    15900.08    14797.10    171.13 o 
   3   3   2     6184.36     5619.23    103.44 o 
   5   3   2    15941.84    16067.91    183.50 o 
   7   3   2     7730.79     7490.20    143.47 o 
   9   3   2     3394.36     3143.78    121.88 o 
  11   3   2     1928.99     1902.01    108.84 o 
  13   3   2     4841.67     4464.71    164.61 o 
  15   3   2     3074.88     3061.92    153.82 o 
  17   3   2     1360.80     1576.39    127.28 o 
  19   3   2      860.15      766.83    123.68 o 
 -18   4   2     2799.32     2770.48    159.21 o 
 -16   4   2     1642.62     1764.83    130.43 o 
 -14   4   2     3336.77     3454.56    153.82 o 
 -12   4   2     2330.39     2342.77    125.48 o 
 -10   4   2     6871.96     6530.88    167.76 o 
  -8   4   2    12404.99    12269.29    188.45 o 
  -6   4   2     7319.12     6555.16    140.32 o 
  -4   4   2     7601.65     8349.23    132.23 o 
  -2   4   2    17010.62    16393.53    176.30 o 
   0   4   2    46755.14    47981.09    284.24 o 
   2   4   2    13299.31    13302.37    161.46 o 
   4   4   2     7887.52     7827.52    138.97 o 
   6   4   2    13143.47    12674.06    186.65 o 
   8   4   2     6289.89     6668.05    155.61 o 
  10   4   2     2231.30     2365.71    124.13 o 
  12   4   2     4357.88     4659.45    161.91 o 
  14   4   2     2441.43     2523.57    143.92 o 
  16   4   2     1515.53     1660.49    138.97 o 
  18   4   2      285.77      273.90    114.69 o 
 -17   5   2        4.38     -162.59    108.39 o 
 -15   5   2      124.01     -236.80    157.86 o 
 -13   5   2      709.93     1051.07    119.18 o 
 -11   5   2       39.87     -157.86    105.24 o 
  -9   5   2      173.36      156.06     79.61 o 
  -7   5   2       53.69      147.52     68.36 o 
  -5   5   2     1148.55     1240.42     76.01 o 
  -3   5   2      205.86      221.28     53.97 o 
  -1   5   2     2867.98     2541.67    329.67 o 
   1   5   2     2724.16     2945.48     68.05 o 
   3   5   2     5235.53     5131.69    123.23 o 
   5   5   2      505.66      558.14     74.66 o 
   7   5   2     5998.71     6018.61    157.86 o 
   9   5   2       22.43      182.60     80.06 o 
  11   5   2      213.59      210.04     94.00 o 
  13   5   2      272.59      296.84     98.50 o 
  15   5   2      188.43      189.35    107.04 o 
  17   5   2       20.46       -5.85    102.09 o 
 -16   6   2      236.34      370.15    111.09 o 
 -14   6   2     1348.52     1536.81    129.08 o 
 -12   6   2     1189.52     1231.88    116.49 o 
 -10   6   2     3568.09     3556.65    139.87 o 
  -8   6   2     1867.70     2137.23    116.04 o 
  -6   6   2     1706.64     1476.09     98.50 o 
  -4   6   2     4998.26     4381.05    129.98 o 
  -2   6   2     5330.36     5428.98    133.13 o 
   0   6   2     7362.18     7157.73    652.82 o 
   2   6   2     5467.84     5168.57    134.48 o 
   4   6   2     7801.20     7435.33    163.71 o 
   6   6   2     5231.29     5350.27    152.47 o 
   8   6   2     2402.69     2428.67    127.28 o 
  10   6   2     2131.69     2298.69    132.23 o 
  12   6   2     3735.99     3785.13    165.51 o 
  14   6   2      885.56      939.09    125.03 o 
  16   6   2      617.32      686.77    126.83 o 
 -15   7   2      687.72      726.35    111.09 o 
 -13   7   2      744.35      678.68    111.09 o 
 -11   7   2     1325.19     1592.13    116.94 o 
  -9   7   2     5652.09     6203.00    179.45 o 
  -7   7   2     6848.40     6819.62    179.45 o 
  -5   7   2    11969.82    12152.80    217.23 o 
  -3   7   2    19190.61    19011.10    256.81 o 
  -1   7   2    14202.55    12841.25   1566.27 o 
   1   7   2     9687.38     9153.77    328.32 o 
   3   7   2     6946.52     6962.19    171.36 o 
   5   7   2     3960.96     4218.69    145.27 o 
   7   7   2    10256.05    10311.06    225.33 o 
   9   7   2     1739.85     1870.53    125.93 o 
  11   7   2     1073.00     1253.46    124.58 o 
  13   7   2     2003.51     1814.31    144.37 o 
  15   7   2     3035.60     2989.96    188.00 o 
 -14   8   2      704.60      671.48    116.94 o 
 -12   8   2     1100.61     1230.53    132.68 o 
 -10   8   2      783.84      731.75    119.18 o 
  -8   8   2      871.11     1005.20    111.54 o 
  -6   8   2     3498.61     3585.44    145.72 o 
  -4   8   2     4176.64     4282.56    152.47 o 
  -2   8   2     5051.46     5359.27    160.11 o 
   0   8   2     3509.36     3171.65    241.52 o 
   2   8   2        7.75      168.66     71.51 o 
   4   8   2      314.50      307.63     88.15 o 
   6   8   2      941.87      860.38    109.29 o 
   8   8   2      943.96      924.69    113.79 o 
  10   8   2     1246.39     1300.69    120.08 o 
  12   8   2      705.03      824.40    123.23 o 
  14   8   2     1777.14     1664.09    164.61 o 
 -13   9   2       16.03      201.49    110.64 o 
 -11   9   2      318.34      390.39    110.64 o 
  -9   9   2      157.69     -161.91    107.94 o 
  -7   9   2      260.16      240.17    102.99 o 
  -5   9   2     4057.53     4179.11    171.36 o 
  -3   9   2     2771.07     2711.12    138.07 o 
  -1   9   2     1231.16     1058.00     79.32 o 
   1   9   2      980.43     1071.30     85.45 o 
   3   9   2        5.68      125.48     80.51 o 
   5   9   2      119.72      189.35     89.50 o 
   7   9   2        1.31       27.88     92.65 o 
   9   9   2      403.30      354.86    109.74 o 
  11   9   2       49.05      210.48    103.44 o 
 -10  10   2     1537.17     1806.66    145.72 o 
  -8  10   2     2844.89     2791.17    163.26 o 
  -6  10   2     5218.74     5207.25    196.54 o 
  -4  10   2     1814.60     2117.89    137.17 o 
  -2  10   2     1614.51     1637.10    126.83 o 
   0  10   2     2824.24     2496.11    164.83 o 
   2  10   2     3676.54     3765.34    161.91 o 
   4  10   2     1925.36     2193.45    139.87 o 
   6  10   2     1926.08     2046.83    144.37 o 
   8  10   2     1840.99     1710.86    154.27 o 
  -5  11   2     1998.37     1994.66    155.61 o 
  -3  11   2     1155.90     1220.63    129.53 o 
  -1  11   2     2737.00     2853.55    117.92 o 
   1  11   2     2057.30     1996.94    148.64 o 
   3  11   2     1655.27     1795.42    142.57 o 
   5  11   2      608.30      746.14    116.49 o 
 -19   1   3      635.05      769.69     84.27 o 
 -17   1   3      896.01      951.19    110.41 o 
 -15   1   3     4288.60     5354.48    261.53 o 
 -13   1   3     4532.72     4656.04    344.29 o 
 -11   1   3     1491.29     1542.54     66.43 o 
  -9   1   3    17435.75    18038.80    231.40 o 
  -7   1   3     1492.25     1284.13     44.47 o 
  -5   1   3     6740.89     6923.75     74.03 o 
  -3   1   3     8613.43     9271.62    412.42 o 
  -1   1   3    43172.73    41220.48    220.00 o 
   1   1   3    38473.02    37490.76    268.36 o 
   3   1   3     3171.08     3061.69     96.25 o 
   5   1   3     4355.18     3892.71     62.96 o 
   7   1   3    17713.01    18037.08    169.78 o 
   9   1   3      252.61      308.73     59.37 o 
  11   1   3     4893.52     4746.51     98.64 o 
  13   1   3     5370.92     5274.46    114.80 o 
  15   1   3     3829.00     4088.34    144.15 o 
  17   1   3      425.94      401.68     72.66 o 
  19   1   3     1059.44     1023.34    108.84 o 
 -20   2   3     3879.35     3659.65    187.55 o 
 -18   2   3     4909.72     4614.47    186.65 o 
 -16   2   3     5957.40     6310.05    192.04 o 
 -14   2   3     1776.29     2034.24    120.53 o 
 -12   2   3     5974.11     6086.97    152.02 o 
 -10   2   3    10394.87     9121.01    162.36 o 
  -8   2   3    26479.26    27335.59    237.47 o 
  -6   2   3    19288.04    18780.82    176.75 o 
   0   2   3   113189.59    98183.10   3367.08 o 
   2   2   3     1240.51     1099.20     57.57 o 
   4   2   3    10891.78    10553.47    136.28 o 
   6   2   3    22572.26    23296.80    220.38 o 
   8   2   3    11438.58    12013.83    183.05 o 
  10   2   3     1820.05     1685.23    101.19 o 
  12   2   3     4896.79     4743.55    157.41 o 
  14   2   3     4671.76     4581.64    159.66 o 
  16   2   3     2423.48     2685.48    144.82 o 
  18   2   3      863.81      669.23    116.04 o 
 -19   3   3      358.81      547.80     91.75 o 
 -17   3   3     4988.44     4552.41    183.95 o 
 -15   3   3     2331.07     2703.02    146.17 o 
 -13   3   3      194.87      295.49     86.35 o 
 -11   3   3      173.20      122.78     88.15 o 
  -9   3   3     4467.87     4438.17    121.43 o 
  -7   3   3     7842.90     8179.22    137.17 o 
  -5   3   3     2949.76     2820.86     87.25 o 
  -3   3   3    15268.71    17547.15    166.41 o 
  -1   3   3      604.90      591.88     36.01 o 
   1   3   3      757.32      591.85     37.14 o 
   3   3   3     3728.02     4255.57     97.15 o 
   5   3   3    21425.97    23120.95    225.78 o 
   7   3   3     3705.77     4390.95    121.43 o 
   9   3   3      697.39      745.24     81.86 o 
  11   3   3       21.58      106.59     79.61 o 
  13   3   3     2348.19     2453.41    137.62 o 
  15   3   3     2313.19     2128.69    142.12 o 
  17   3   3      313.12      404.78    107.94 o 
 -18   4   3      377.50      451.55    102.54 o 
 -16   4   3     1285.64     1195.90    138.97 o 
 -14   4   3     1873.87     1721.21    128.18 o 
 -12   4   3     1537.00     1264.26    121.43 o 
 -10   4   3     1516.82     1519.27    109.74 o 
  -8   4   3    10003.48    10587.66    174.95 o 
  -6   4   3    11365.32    10607.45    200.14 o 
  -4   4   3    15646.99    17065.01    188.00 o 
  -2   4   3     3172.77     3205.85     89.95 o 
   0   4   3     8368.05     8174.92    113.79 o 
   2   4   3     6420.12     6681.99    123.68 o 
   4   4   3    12133.75    12240.05    172.26 o 
   6   4   3     5695.08     5817.12    138.52 o 
   8   4   3      296.72      353.51     83.65 o 
  10   4   3      267.97      226.68     85.90 o 
  12   4   3       59.77      155.17     85.90 o 
  14   4   3       34.02      -56.22     88.15 o 
  16   4   3      191.50      284.24    102.54 o 
  18   4   3      480.45      538.36    115.14 o 
 -17   5   3     1416.53     1409.53    134.03 o 
 -15   5   3     4390.24     4612.68    173.16 o 
 -13   5   3     3772.65     4141.78    160.11 o 
 -11   5   3     9462.95     9429.54    205.09 o 
  -9   5   3     6649.69     6765.65    158.76 o 
  -7   5   3     8150.19     7456.47    157.86 o 
  -5   5   3     3309.07     3069.57    105.24 o 
  -3   5   3     1760.23     1440.11     85.45 o 
  -1   5   3    11217.99    10552.02    113.53 o 
   1   5   3     3817.75     3545.56    130.65 o 
   3   5   3    19160.82    19359.21    228.92 o 
   5   5   3     2532.51     2740.35    112.44 o 
   7   5   3    13798.47    13425.15    221.73 o 
   9   5   3     9256.63     9014.87    208.24 o 
  11   5   3     3264.09     3338.07    151.57 o 
  13   5   3     2992.13     2826.25    152.02 o 
  15   5   3     1694.41     1440.11    140.77 o 
  17   5   3     1260.23     1232.33    142.12 o 
 -16   6   3      916.35      916.60    129.53 o 
 -14   6   3     1412.57     1548.95    122.33 o 
 -12   6   3      923.71     1003.85    105.69 o 
 -10   6   3     1462.46     1481.94    114.24 o 
  -8   6   3     3728.37     3786.03    137.17 o 
  -6   6   3     5194.08     4728.71    139.42 o 
  -4   6   3     4864.12     4961.24    134.03 o 
  -2   6   3     3621.53     3565.20    113.79 o 
   0   6   3     1666.33     1507.32     75.33 o 
   2   6   3     2066.59     1737.85     95.35 o 
   4   6   3     2488.00     2479.04    113.79 o 
   6   6   3     3960.80     4070.27    143.02 o 
   8   6   3     2115.03     2044.13    123.23 o 
  10   6   3     7586.73     7321.99    208.24 o 
  12   6   3     1938.05     2064.37    133.13 o 
  14   6   3     1409.51     1524.22    141.67 o 
  16   6   3      564.56      568.94    124.58 o 
 -15   7   3       71.13        0.00    107.94 o 
 -13   7   3        0.01      -27.43     91.75 o 
 -11   7   3      215.14       41.38    105.24 o 
  -9   7   3       29.12      105.24     85.00 o 
  -7   7   3      313.40      371.05     86.80 o 
  -5   7   3      109.65      160.11     80.96 o 
  -3   7   3      565.95      511.82     85.90 o 
  -1   7   3      472.17      547.80     56.28 o 
   1   7   3      973.61      901.73     61.32 o 
   3   7   3        4.58       29.23     77.81 o 
   5   7   3      865.88      851.83    102.54 o 
   7   7   3     2242.33     2316.68    134.03 o 
   9   7   3      806.28      878.37    113.34 o 
  11   7   3       42.28        9.00     91.30 o 
  13   7   3        7.24      221.73     94.00 o 
  15   7   3        9.91      -98.05    109.29 o 
 -14   8   3     2511.78     2639.61    163.71 o 
 -12   8   3     4055.01     4073.87    181.70 o 
 -10   8   3     4185.10     4602.33    170.01 o 
  -8   8   3     2231.17     2282.95    136.73 o 
  -6   8   3     2319.03     2306.34    129.08 o 
  -4   8   3     1367.84     1170.71    103.89 o 
  -2   8   3     6165.33     6467.91    176.75 o 
   0   8   3     6121.78     6255.38    122.44 o 
   2   8   3     7551.47     7308.95    188.00 o 
   4   8   3     5449.86     5564.36    174.50 o 
   6   8   3     2634.50     2446.66    141.22 o 
   8   8   3     2623.67     2979.17    147.52 o 
  10   8   3     3027.54     2998.06    165.06 o 
  12   8   3     1616.00     1501.73    150.22 o 
 -13   9   3     2343.36     2162.42    160.56 o 
 -11   9   3     6290.70     6121.15    225.33 o 
  -9   9   3     9494.88     8920.42    245.57 o 
  -7   9   3     5567.50     5520.28    188.90 o 
  -5   9   3     4687.92     4854.19    179.90 o 
  -3   9   3     7551.34     7878.79    204.19 o 
  -1   9   3     3287.36     3154.77    103.50 o 
   1   9   3     5157.47     5213.02    121.33 o 
   3   9   3     1893.70     1988.81    132.68 o 
   5   9   3     3369.09     3618.27    165.96 o 
   7   9   3     3487.87     3472.10    165.96 o 
   9   9   3     4518.11     4313.14    190.70 o 
  11   9   3     1777.68     1693.32    154.27 o 
 -10  10   3      348.96      217.23    131.78 o 
  -8  10   3     1354.82     1402.78    135.83 o 
  -6  10   3     2995.75     2771.38    161.91 o 
  -4  10   3      874.00      658.44    112.89 o 
  -2  10   3       65.66      202.84     93.10 o 
   0  10   3       18.33      -30.65     68.36 o 
   2  10   3      206.27      297.29     98.50 o 
   4  10   3      793.99      872.07    118.74 o 
   6  10   3     1303.85     1304.74    138.97 o 
   8  10   3      479.73      306.73    119.63 o 
  -5  11   3     1624.58     1392.44    143.47 o 
  -3  11   3      886.85      811.36    120.53 o 
  -1  11   3       33.58       52.16     66.78 o 
   1  11   3        5.62       57.53    103.67 o 
   3  11   3       37.23       16.64     95.35 o 
 -20   0   4      795.69      739.40    117.39 o 
 -18   0   4     2707.76     2605.87    152.02 o 
 -16   0   4      322.07      362.05     94.90 o 
 -14   0   4      687.70      675.08     92.20 o 
 -12   0   4     1085.45     1250.77     86.80 o 
 -10   0   4     9328.30     8959.10    156.96 o 
  -8   0   4     2747.24     2211.44     85.00 o 
  -6   0   4    48323.07    50192.98    282.00 o 
  -4   0   4     8566.35     6261.92    137.62 o 
  -2   0   4    31886.66    29877.60    185.30 o 
   0   0   4     1658.35     2033.67     41.50 o 
   2   0   4      868.17     1244.92     56.22 o 
   4   0   4     3387.30     3187.41     81.86 o 
   6   0   4     4389.07     4000.11     98.05 o 
   8   0   4     6432.81     7223.05    143.47 o 
  10   0   4     4853.01     5029.15    141.67 o 
  12   0   4      937.55      890.06     94.90 o 
  14   0   4     3116.82     3150.53    147.52 o 
  16   0   4     1264.22     1370.40    127.28 o 
  18   0   4     1401.92     1278.65    137.17 o 
 -19   1   4      162.33      224.99     71.71 o 
 -17   1   4     1292.83     1317.05     99.62 o 
 -15   1   4      919.59     1198.59     83.28 o 
 -13   1   4     1459.44     1910.41    176.75 o 
 -11   1   4     3190.05     3220.21     83.00 o 
  -9   1   4     3047.00     3232.94     71.70 o 
  -7   1   4     8318.06     8884.73    192.94 o 
  -5   1   4      970.13      788.18     42.31 o 
  -3   1   4     6746.69     5954.74    106.14 o 
  -1   1   4      982.67     1233.77     26.97 o 
   1   1   4    28751.16    29773.35    196.09 o 
   3   1   4    19505.55    19740.90    121.63 o 
   5   1   4     1146.37      968.50     54.42 o 
   7   1   4      487.88      575.49    152.69 o 
   9   1   4       71.94      100.86     49.27 o 
  11   1   4     2890.02     2801.48     87.41 o 
  13   1   4     1549.87     1425.75    131.10 o 
  15   1   4      329.34      449.87    104.34 o 
  17   1   4       88.63      144.92     77.36 o 
 -20   2   4       42.10      226.23    105.69 o 
 -18   2   4     1148.33     1460.80    122.33 o 
 -16   2   4       64.94      648.99    100.74 o 
 -14   2   4      559.09      735.80     96.70 o 
 -12   2   4        9.39      762.33     85.90 o 
 -10   2   4     1141.27     1181.50     86.35 o 
  -8   2   4     8290.86     8876.79    144.82 o 
  -6   2   4     7667.00     8521.94    127.73 o 
  -4   2   4      552.91      769.53     53.97 o 
  -2   2   4    13857.59    14373.68    141.22 o 
   0   2   4      743.91      919.12     78.26 o 
   2   2   4    41698.92    42186.47    253.21 o 
   4   2   4      528.20      466.84     58.92 o 
   6   2   4      837.29      940.44     66.11 o 
   8   2   4      309.72      438.06     72.86 o 
  10   2   4        1.13      -75.56     73.76 o 
  12   2   4       78.85      106.14     84.55 o 
  14   2   4     2423.29     2632.86    135.38 o 
  16   2   4     1077.00      959.33    118.74 o 
  18   2   4      141.66      227.13    106.14 o 
 -19   3   4     1914.22     1539.06    148.42 o 
 -17   3   4     6280.12     6435.08    205.99 o 
 -15   3   4     7835.15     7652.11    200.59 o 
 -13   3   4     7601.79     7593.64    182.60 o 
 -11   3   4    10125.96    10286.77    188.45 o 
  -9   3   4    19790.32    20118.84    232.97 o 
  -7   3   4     7783.27     7801.43    138.07 o 
  -5   3   4    33288.85    36932.89    271.65 o 
  -3   3   4    57294.61    58942.95    340.91 o 
  -1   3   4    73812.74    69146.36   1687.93 o 
   1   3   4    48239.60    48136.59   1332.17 o 
   3   3   4    18282.46    18336.92    193.39 o 
   5   3   4    15158.86    15259.25    192.94 o 
   7   3   4    19317.70    19507.18    240.62 o 
   9   3   4    12612.38    13223.21    221.73 o 
  11   3   4     1359.13     1326.32    113.79 o 
  13   3   4     4755.51     4453.91    171.36 o 
  15   3   4     2355.31     2586.98    157.41 o 
  17   3   4     1888.05     1852.09    147.52 o 
 -18   4   4     1337.79     1090.65    125.93 o 
 -16   4   4     3975.53     3994.71    171.36 o 
 -14   4   4     5504.74     5138.44    169.11 o 
 -12   4   4     8383.29     7830.22    195.64 o 
 -10   4   4    15557.32    15957.27    235.22 o 
  -8   4   4    22103.09    21552.21    245.57 o 
  -4   4   4    12512.20    13323.51    172.71 o 
  -2   4   4    18565.87    19066.87    196.09 o 
   0   4   4    14524.90    13786.40    120.31 o 
   2   4   4      870.67      523.51     61.17 o 
   4   4   4     6114.35     6048.29    134.03 o 
   6   4   4    24932.42    24413.09    272.10 o 
   8   4   4    11532.24    11697.65    211.38 o 
  10   4   4    10458.10    10141.95    215.43 o 
  12   4   4     5621.62     5634.52    186.65 o 
  14   4   4     2417.06     2649.50    154.27 o 
  16   4   4     1760.88     1746.39    146.17 o 
 -17   5   4      255.92       14.39    112.44 o 
 -15   5   4      948.02     1330.82    120.08 o 
 -13   5   4      150.63      585.13     96.25 o 
 -11   5   4      287.81      403.88     91.30 o 
  -9   5   4     2027.81     2195.25    108.39 o 
  -7   5   4     1677.97     1682.08    103.44 o 
  -5   5   4      127.15      154.72     59.37 o 
  -3   5   4      754.29      688.12     76.01 o 
  -1   5   4        1.81      -18.46     47.90 o 
   1   5   4      155.48      158.20     43.08 o 
   3   5   4      677.67      658.44     77.36 o 
   5   5   4     1332.98     1458.55     92.65 o 
   7   5   4      789.28      793.37     87.70 o 
   9   5   4       89.68      166.41     84.10 o 
  11   5   4     1745.66     1601.57    121.88 o 
  13   5   4     1347.59     1270.10    128.18 o 
  15   5   4      201.38       51.72    103.44 o 
 -16   6   4     1076.68     1232.78    135.38 o 
 -14   6   4     1467.58     1516.57    120.98 o 
 -12   6   4      571.53      474.49    104.34 o 
 -10   6   4     1500.52     1714.46    112.44 o 
  -8   6   4      823.58      920.20     92.65 o 
  -6   6   4     1656.60     1891.22     99.40 o 
  -4   6   4      214.07      141.67     67.46 o 
  -2   6   4     2672.60     2710.67    107.94 o 
   0   6   4     2752.72     2670.98     77.93 o 
   2   6   4     1845.75     1728.40     95.80 o 
   4   6   4       12.66       82.75     72.41 o 
   6   6   4      333.61      237.92     85.45 o 
   8   6   4       50.61      200.59     86.80 o 
  10   6   4     1675.05     1935.74    125.03 o 
  12   6   4     1452.10     1218.38    127.28 o 
  14   6   4     1137.24      867.58    134.93 o 
 -15   7   4     4992.10     5115.05    201.04 o 
 -13   7   4     2147.52     1998.71    139.87 o 
 -11   7   4     3182.93     3309.29    152.92 o 
  -9   7   4     5284.73     5343.98    174.50 o 
  -7   7   4     1115.28     1019.59     96.25 o 
  -5   7   4     1250.13     1140.13    100.30 o 
  -3   7   4     3806.97     4010.01    134.93 o 
  -1   7   4     8579.54     8379.82    128.11 o 
   1   7   4     4220.24     4124.72    189.57 o 
   3   7   4     2227.40     2127.79    119.18 o 
   5   7   4     9376.41     9031.96    211.38 o 
   7   7   4     8236.74     8358.23    212.28 o 
   9   7   4     1921.72     1840.39    131.33 o 
  11   7   4      506.58      654.39    114.69 o 
  13   7   4     2279.25     2461.05    154.72 o 
 -14   8   4      118.65      245.12    112.44 o 
 -12   8   4      814.84      960.22    135.38 o 
 -10   8   4      962.75     1099.65    123.68 o 
  -8   8   4     8307.84     7819.42    213.18 o 
  -6   8   4     1026.17     1095.15    106.14 o 
  -4   8   4      407.50      485.73     86.80 o 
  -2   8   4     2771.20     2837.95    135.38 o 
   0   8   4     4935.08     4696.07    110.80 o 
   2   8   4     2629.69     2628.81    135.38 o 
   4   8   4     4346.75     4746.25    172.26 o 
   6   8   4     2718.37     3034.04    147.52 o 
   8   8   4      966.52      707.91    114.24 o 
  10   8   4       78.75       25.19    100.74 o 
  12   8   4      968.08      724.10    137.62 o 
 -13   9   4      411.09      529.36    123.68 o 
 -11   9   4      478.30     -259.73    173.16 o 
  -9   9   4      854.27      842.39    123.68 o 
  -7   9   4     1428.30     1063.22    139.42 o 
  -5   9   4      137.39      210.48     92.20 o 
  -3   9   4       87.31      207.79     80.51 o 
  -1   9   4      203.17      261.72    121.88 o 
   1   9   4     1476.69     1370.64    140.55 o 
   3   9   4     2398.60     2319.38    143.02 o 
   5   9   4     1505.98     1504.43    125.48 o 
   7   9   4      180.95      193.39     99.40 o 
   9   9   4      175.23      150.22    108.84 o 
 -10  10   4      849.80      883.77    134.48 o 
  -8  10   4     2047.02     2014.00    151.12 o 
  -6  10   4     2512.74     2206.49    156.06 o 
  -4  10   4     3573.00     3920.06    174.95 o 
  -2  10   4     4921.68     4530.82    182.60 o 
   0  10   4     5150.69     4998.32    131.45 o 
   2  10   4     1931.14     1685.23    129.08 o 
   4  10   4     3901.30     3661.00    186.65 o 
   6  10   4     1514.00     1690.62    140.77 o 
   8  10   4     1816.23     2064.82    158.31 o 
  -5  11   4      854.66     1020.49    123.68 o 
  -3  11   4     2767.85     2706.62    166.41 o 
  -1  11   4     2616.47     2491.82    111.15 o 
   1  11   4     2258.79     2374.59    149.99 o 
   3  11   4     1693.59     1579.54    146.62 o 
 -19   1   5     1042.09     1230.20     88.55 o 
 -17   1   5     4582.37     4373.64    133.35 o 
 -15   1   5    13246.42    13455.25    177.61 o 
 -13   1   5      234.05      331.31     58.13 o 
 -11   1   5     6016.16     6297.74    106.21 o 
  -9   1   5     3615.88     3343.48     73.14 o 
  -7   1   5     3018.18     2844.60     64.84 o 
  -5   1   5     1847.93     1678.55     48.65 o 
  -3   1   5    17721.40    16544.20    169.11 o 
  -1   1   5    11755.69    12106.09     66.33 o 
   1   1   5     3686.95     3424.72     57.71 o 
   3   1   5      119.29      123.49     32.27 o 
   5   1   5    10473.74    10150.26    106.84 o 
   7   1   5     6850.02     7053.48    103.20 o 
   9   1   5     4258.26     4295.71    269.63 o 
  11   1   5     3180.18     3118.62     93.17 o 
  13   1   5     1968.78     1829.92    147.52 o 
  15   1   5     1305.32     1305.11    156.96 o 
  17   1   5     1033.32     1024.10    133.58 o 
 -20   2   5     1000.56      694.42    123.23 o 
 -18   2   5     3889.54     3468.05    161.46 o 
 -16   2   5     5931.11     5831.96    186.65 o 
 -14   2   5     7630.34     7810.88    192.04 o 
 -12   2   5    11407.76    10860.66    196.99 o 
 -10   2   5    22324.98    23045.39    255.01 o 
  -8   2   5    43495.65    44652.91    317.53 o 
  -6   2   5     2961.07     2712.02     94.00 o 
  -4   2   5     8324.77     8944.71    129.08 o 
  -2   2   5    16369.49    15506.62    156.51 o 
   0   2   5    38850.81    38112.49    351.48 o 
   2   2   5     5668.59     5536.02    107.94 o 
   4   2   5    52919.20    52802.91    332.82 o 
   6   2   5    34455.15    35060.57    298.19 o 
   8   2   5    13106.29    14014.78    211.83 o 
  10   2   5     4769.71     4819.56    150.67 o 
  12   2   5     2909.60     2921.60    138.97 o 
  14   2   5     3164.57     3306.14    155.17 o 
  16   2   5     2289.84     2485.79    148.87 o 
 -19   3   5      187.01      268.95    106.14 o 
 -17   3   5     1436.36     1575.04    132.68 o 
 -15   3   5     1255.32     1955.08    120.08 o 
 -13   3   5     1140.23      274.35    159.66 o 
 -11   3   5     2401.77     2740.80    115.59 o 
  -9   3   5     4081.92     4419.73    126.83 o 
  -7   3   5     3658.30     3753.65    108.39 o 
  -5   3   5      284.93      239.27     56.22 o 
  -3   3   5    10251.59     9920.67    156.51 o 
  -1   3   5    37415.55    38855.56    567.81 o 
   1   3   5    22761.80    23068.01    181.70 o 
   3   3   5     8935.04     9085.03    148.87 o 
   5   3   5     1238.12     1365.00     87.25 o 
   7   3   5     2740.41     2763.74    116.94 o 
   9   3   5       75.81        3.15     81.41 o 
  11   3   5      364.48      480.79     89.50 o 
  13   3   5     2128.98     2156.57    138.52 o 
  15   3   5      666.68      512.27    123.68 o 
  17   3   5      305.89      311.23    106.59 o 
 -18   4   5       79.74      234.32     87.70 o 
 -16   4   5     1170.84     1262.91    127.28 o 
 -14   4   5     1143.92     1309.23    117.84 o 
 -12   4   5     4241.24     4224.54    157.41 o 
 -10   4   5     2727.51     2868.53    127.73 o 
  -8   4   5     2307.93     2489.39     99.85 o 
  -6   4   5     1435.05     1373.55     80.96 o 
  -4   4   5     2281.73     2054.48     85.00 o 
  -2   4   5     5882.32     5527.93    119.18 o 
   0   4   5     2531.96     2466.81     63.11 o 
   2   4   5     1027.05     1276.40     76.46 o 
   4   4   5     6505.61     6297.90    146.62 o 
   6   4   5        2.53       69.71     79.61 o 
   8   4   5     2531.73     2636.46    124.13 o 
  10   4   5     3929.53     4204.30    162.81 o 
  12   4   5     5381.36     5638.11    186.20 o 
  14   4   5       35.75     -155.17    103.44 o 
  16   4   5       36.95       62.97    107.94 o 
 -17   5   5     1188.15     1329.02    129.53 o 
 -15   5   5      344.83      419.62     93.10 o 
 -13   5   5     1896.94     1714.91    126.38 o 
 -11   5   5     3672.58     3613.77    141.67 o 
  -9   5   5     9595.52     9287.42    192.49 o 
  -7   5   5     5164.21     5176.22    143.02 o 
  -5   5   5    10705.93    11712.49    188.90 o 
  -3   5   5    17824.24    18226.28    225.33 o 
  -1   5   5     3215.63     2997.42    119.63 o 
   1   5   5     7724.69     7672.43    107.74 o 
   3   5   5     4389.75     4485.85    131.33 o 
   5   5   5     4052.20     4016.30    135.38 o 
   7   5   5     1213.06     1086.61    106.14 o 
   9   5   5      242.09      358.00     98.05 o 
  11   5   5     1363.51     1320.48    120.08 o 
  13   5   5     4016.50     4090.96    181.70 o 
  15   5   5     2047.92     1689.73    156.96 o 
 -16   6   5      526.80      675.53    115.14 o 
 -14   6   5     1345.13     1306.54    122.33 o 
 -12   6   5     2106.11     2066.17    129.08 o 
 -10   6   5     1845.98     1987.91    111.99 o 
  -8   6   5      484.42      342.26     85.90 o 
  -6   6   5     4409.01     4498.89    142.12 o 
  -4   6   5     1622.97     1749.09    113.79 o 
  -2   6   5     7962.30     7946.25    167.76 o 
   0   6   5      575.92      443.29     55.12 o 
   2   6   5     2489.54     2507.38    115.59 o 
   4   6   5     1472.04     1489.14    109.29 o 
   6   6   5     2735.23     2771.38    134.03 o 
   8   6   5     1230.16     1168.46    107.94 o 
  10   6   5      475.10      621.11    105.24 o 
  12   6   5      383.52      369.25    108.84 o 
  14   6   5      219.82      366.10    117.39 o 
 -15   7   5        0.05      491.58    106.59 o 
 -13   7   5       26.71      179.45    110.64 o 
 -11   7   5      236.97      -50.37    101.19 o 
  -9   7   5      228.36      458.75     91.75 o 
  -7   7   5     1566.91     1954.18    115.14 o 
  -5   7   5       45.36      147.52     77.81 o 
  -3   7   5      100.91      187.55     69.26 o 
  -1   7   5       24.22       13.66     68.81 o 
   1   7   5        3.58       57.75     51.04 o 
   3   7   5       37.08        3.60     78.71 o 
   5   7   5     1190.25     1192.30    111.99 o 
   7   7   5        0.02       33.28     84.10 o 
   9   7   5        9.02       26.99     91.30 o 
  11   7   5      124.95      186.20    102.09 o 
  13   7   5       35.75       60.72    104.79 o 
 -14   8   5     2161.95     2255.07    154.27 o 
 -12   8   5     1900.67     1907.41    146.62 o 
 -10   8   5     1334.76     1393.79    120.98 o 
  -8   8   5     5629.98     5665.10    190.70 o 
  -6   8   5     8042.84     7809.08    199.69 o 
  -4   8   5     7479.35     7509.09    194.74 o 
  -2   8   5     4546.52     4470.10    154.72 o 
   0   8   5     5152.53     4920.14    140.32 o 
   2   8   5     3017.18     3126.69    147.52 o 
   4   8   5     2426.08     2672.44    140.77 o 
   6   8   5     3331.30     3753.65    165.96 o 
   8   8   5     4074.52     3941.19    174.95 o 
  10   8   5     2190.41     2125.09    151.12 o 
  12   8   5      690.68      691.72    123.23 o 
 -11   9   5     2479.84     2571.24    165.51 o 
  -9   9   5     3266.50     3720.81    172.26 o 
  -7   9   5     3905.57     3852.59    172.26 o 
  -5   9   5     9888.44     9832.97    244.22 o 
  -3   9   5     6411.57     6777.79    196.54 o 
  -1   9   5     8201.23     7821.18    147.18 o 
   1   9   5     6830.11     6503.17    240.17 o 
   3   9   5     4611.14     5286.86    194.74 o 
   5   9   5     3603.08     3596.23    167.76 o 
   7   9   5     5171.37     4891.52    202.39 o 
   9   9   5     2509.56     2449.36    168.21 o 
  -8  10   5      818.07      911.20    118.29 o 
  -6  10   5      499.56      147.07    121.88 o 
  -4  10   5       49.94       14.84     96.25 o 
  -2  10   5      304.54      320.22    106.14 o 
   0  10   5      382.05      298.08     70.89 o 
   2  10   5      644.96      404.33    112.44 o 
   4  10   5      563.74      617.96    122.33 o 
   6  10   5      374.46      649.89    116.94 o 
  -3  11   5       82.82      235.22    102.99 o 
  -1  11   5      825.26      746.93     85.90 o 
   1  11   5     1172.34     1149.24     90.60 o 
 -20   0   6     3850.66     3718.57    183.95 o 
 -18   0   6     3438.58     3233.28    163.71 o 
 -16   0   6     1567.92     1615.97    125.48 o 
 -14   0   6     7237.01     7158.28    187.55 o 
 -12   0   6    24682.07    23022.45    286.49 o 
 -10   0   6     7133.92     6965.79    153.82 o 
  -8   0   6     8980.68     9418.30    155.17 o 
  -6   0   6     2664.09     3400.59    105.24 o 
  -4   0   6     4482.84     3980.32     96.70 o 
  -2   0   6    47451.11    46693.90    272.10 o 
   0   0   6    10621.42     9772.83     92.54 o 
   2   0   6    10355.66    10688.40    143.92 o 
   4   0   6     3505.50     3121.29     96.25 o 
   6   0   6    14081.33    14289.13    197.89 o 
   8   0   6      337.64      370.15     78.26 o 
  10   0   6     2745.69     2463.75    128.63 o 
  12   0   6     4943.54     5326.89    170.91 o 
  14   0   6     2803.28     2898.21    150.22 o 
  16   0   6      356.52      546.45    107.49 o 
 -19   1   6     1985.40     2042.53    191.60 o 
 -17   1   6     2761.70     2605.26    320.00 o 
 -15   1   6     1662.57     2298.27     95.82 o 
 -13   1   6      205.72      224.09     54.70 o 
 -11   1   6     1137.61     1065.19     62.86 o 
  -9   1   6     6116.48     6183.09     98.98 o 
  -7   1   6     3694.46     3734.00    246.69 o 
  -5   1   6    29102.22    33248.96    258.61 o 
  -3   1   6     6337.55     6101.38     78.55 o 
  -1   1   6     7297.05     7082.35    122.69 o 
   1   1   6      560.38      648.18     31.35 o 
   3   1   6     3819.53     3654.11    176.75 o 
   5   1   6     5176.27     4855.66     86.02 o 
   7   1   6     3437.06     3445.52     83.48 o 
   9   1   6     1264.07     1237.83     67.83 o 
  11   1   6     2387.54     2431.79     91.11 o 
  13   1   6     3626.81     3626.58    238.37 o 
  15   1   6      231.84      410.06     67.87 o 
  17   1   6      149.79      158.36     73.56 o 
 -20   2   6      166.69      197.44    101.19 o 
 -18   2   6      472.44      317.53    105.69 o 
 -16   2   6      789.72     1025.44    107.49 o 
 -14   2   6     4506.44     4533.07    156.96 o 
 -12   2   6      216.69      105.69     84.10 o 
 -10   2   6       86.46      293.69     69.71 o 
  -8   2   6     1802.89     1770.23    100.30 o 
  -6   2   6      853.68      809.56     64.76 o 
  -4   2   6     1188.76     1281.80     77.81 o 
  -2   2   6       54.35        6.75     47.22 o 
   0   2   6     3009.01     3172.63     62.49 o 
   2   2   6      869.71     1020.04     67.01 o 
   4   2   6       11.34       -8.55     59.82 o 
   6   2   6      356.97      364.75     71.06 o 
   8   2   6     2759.31     2756.99    123.68 o 
  10   2   6      294.23      566.24     83.20 o 
  12   2   6      248.41      232.07     86.35 o 
  14   2   6       57.17      136.73     97.15 o 
  16   2   6        0.23      -80.06    101.19 o 
 -19   3   6     1069.76     1154.52    128.18 o 
 -17   3   6     4203.89     3797.27    172.71 o 
 -15   3   6     3952.57     4276.26    159.21 o 
 -13   3   6     6836.75     6699.08    181.70 o 
 -11   3   6     6206.30     5850.85    157.41 o 
  -9   3   6    16894.03    16981.36    227.58 o 
  -7   3   6    12240.34    12950.21    194.74 o 
  -5   3   6    13811.17    16482.13    195.19 o 
  -3   3   6     9678.49     9575.26    147.07 o 
  -1   3   6    17310.45    17205.16    393.31 o 
   1   3   6    16292.94    16224.11    306.06 o 
   3   3   6     9371.03     9447.53    160.56 o 
   5   3   6    10132.36     9918.87    178.55 o 
   7   3   6    20890.12    20692.28    272.55 o 
   9   3   6     4792.52     5065.13    156.96 o 
  11   3   6     5750.54     5760.00    186.20 o 
  13   3   6     4109.41     3908.36    169.11 o 
  15   3   6     2295.65     2535.71    159.66 o 
 -18   4   6     2470.79     2612.62    150.22 o 
 -16   4   6     2535.41     2792.97    151.57 o 
 -14   4   6     1482.67     1306.53    111.54 o 
 -12   4   6     2090.11     2152.52    123.23 o 
 -10   4   6     6745.60     6984.68    171.36 o 
  -8   4   6     9157.56     7390.36    213.63 o 
  -6   4   6    14593.44    16399.38    214.08 o 
  -2   4   6    19575.72    19309.73    216.78 o 
   0   4   6    11057.64    10608.24    350.36 o 
   2   4   6     5683.02     5703.78    135.83 o 
   4   4   6    21680.52    22440.02    264.46 o 
   6   4   6     8123.48     8261.98    180.35 o 
   8   4   6     2590.30     2822.21    129.98 o 
  10   4   6     1792.63     1785.97    125.48 o 
  12   4   6      619.96      831.15    103.89 o 
  14   4   6     1562.86     1538.61    132.68 o 
  16   4   6     1672.08     1521.97    150.67 o 
 -17   5   6      211.02      102.09    102.99 o 
 -15   5   6      112.44      210.48     92.65 o 
 -13   5   6      376.43      260.86     95.80 o 
 -11   5   6      610.88      653.49     97.60 o 
  -9   5   6        4.93      -72.41     77.81 o 
  -7   5   6      443.65      497.43     78.26 o 
  -5   5   6     1107.32     1212.09     84.55 o 
  -3   5   6     8302.30     8952.80    166.86 o 
  -1   5   6      454.98      531.25     65.66 o 
   1   5   6      406.08      336.56     51.02 o 
   3   5   6      116.91      102.09     73.76 o 
   5   5   6      176.97      333.72     75.11 o 
   7   5   6     1804.90     2033.34    117.39 o 
   9   5   6      191.19      201.04     85.00 o 
  11   5   6      642.41      456.95    109.74 o 
  13   5   6      504.10      768.18    120.08 o 
  15   5   6       34.40       33.28    106.14 o 
 -16   6   6     2668.54     2200.20    157.86 o 
 -14   6   6      938.09      846.89    119.18 o 
 -12   6   6      150.36      187.55     93.10 o 
 -10   6   6      461.45      355.76     97.60 o 
  -8   6   6     2649.63     2836.60    127.28 o 
  -6   6   6     5419.14     6086.97    160.11 o 
  -4   6   6      347.99      352.61     84.55 o 
  -2   6   6     2463.76     2365.71    108.84 o 
   0   6   6     4585.03     4689.51    135.38 o 
   2   6   6     3187.66     3442.42    130.88 o 
   4   6   6     3451.22     3799.07    142.12 o 
   6   6   6     2592.71     2341.87    128.63 o 
   8   6   6      843.15     1112.24    110.64 o 
  10   6   6      317.69      360.25    100.74 o 
  12   6   6       88.77      126.83    102.54 o 
  14   6   6      348.62      246.47    120.53 o 
 -15   7   6     2100.47     2250.12    155.61 o 
 -13   7   6     2848.84     2947.69    154.27 o 
 -11   7   6     8711.39     9401.21    240.17 o 
  -9   7   6     7031.93     6455.32    195.19 o 
  -7   7   6     3664.87     3905.66    149.32 o 
  -5   7   6     2546.50     2726.41    130.43 o 
  -3   7   6     9374.40     9446.63    200.59 o 
  -1   7   6     7673.57     7247.15    127.58 o 
   1   7   6     7450.88     7469.98    131.06 o 
   3   7   6     1900.37     2135.43    130.88 o 
   5   7   6     2351.32     2472.30    132.68 o 
   7   7   6     2998.28     2953.98    149.32 o 
   9   7   6     2976.88     3377.65    170.91 o 
  11   7   6     1817.71     1687.48    150.67 o 
 -14   8   6     1453.35     1480.14    134.03 o 
 -12   8   6      758.00      646.75    123.23 o 
 -10   8   6     2876.17     3059.68    156.06 o 
  -8   8   6     3774.79     3710.47    161.01 o 
  -6   8   6     1680.37     1741.45    124.58 o 
  -4   8   6     1292.06     1523.77    120.08 o 
  -2   8   6     1410.62     1468.90    113.34 o 
   0   8   6     1568.43     1477.89     96.70 o 
   2   8   6     1359.01     1418.97    118.29 o 
   4   8   6     2699.19     2830.30    145.72 o 
   6   8   6     1079.60     1185.10    129.53 o 
   8   8   6     1896.90     1575.49    144.82 o 
  10   8   6      814.32      892.31    121.43 o 
 -11   9   6      676.03      537.91    116.94 o 
  -9   9   6      576.63      556.35    105.24 o 
  -7   9   6      132.73       42.28    102.09 o 
  -5   9   6      565.86      487.08    107.04 o 
  -3   9   6       80.88       70.16     86.35 o 
  -1   9   6      326.71      288.54     88.83 o 
   1   9   6      122.19      143.79     64.52 o 
   3   9   6      519.84      675.98    100.30 o 
   5   9   6      323.57      150.22    108.39 o 
   7   9   6       91.47      138.97    108.84 o 
   9   9   6      357.52      553.65    115.59 o 
  -8  10   6     2120.76     1905.16    154.72 o 
  -6  10   6     1075.18     1080.76    128.63 o 
  -4  10   6     3105.64     3177.96    162.36 o 
  -2  10   6     4046.19     4113.00    174.50 o 
   0  10   6     1845.51     1930.69     97.63 o 
   2  10   6     2669.43     3013.35    160.56 o 
   4  10   6     1762.68     1969.02    148.42 o 
 -19   1   7     1768.69     1852.57     99.69 o 
 -17   1   7     3633.75     3379.33    115.16 o 
 -15   1   7      828.56      842.41     71.40 o 
 -13   1   7      451.33      522.47     62.21 o 
 -11   1   7    12707.43    13380.57    174.95 o 
  -9   1   7    12717.44    12989.77    353.51 o 
  -7   1   7    20250.78    23614.09    952.80 o 
  -5   1   7    14187.05    14834.41    220.15 o 
  -3   1   7     6538.71     6512.17     87.11 o 
  -1   1   7     4926.10     4880.76     53.69 o 
   1   1   7    18279.13    18551.24    173.26 o 
   3   1   7     7302.16     7183.18    161.01 o 
   5   1   7     5565.23     5266.39     94.58 o 
   7   1   7      593.99      531.00     60.42 o 
   9   1   7     2280.19     2637.93     89.21 o 
  11   1   7      364.91      281.83     65.57 o 
  13   1   7     1412.46     1577.81     93.33 o 
  15   1   7      937.68      856.51     92.37 o 
 -20   2   7      505.05      441.66    115.59 o 
 -18   2   7     1143.96      885.12    121.43 o 
 -16   2   7     1670.32     1407.28    125.93 o 
 -14   2   7     6180.75     5973.18    173.16 o 
 -12   2   7     8096.21     7886.88    181.25 o 
 -10   2   7     8370.20     8250.29    179.90 o 
  -8   2   7     6872.31     7248.68    149.77 o 
  -6   2   7    14676.78    15793.56    196.54 o 
  -4   2   7    13161.32    13279.44    176.75 o 
  -2   2   7    29863.41    29368.03    247.81 o 
   0   2   7     4769.28     4821.42     77.26 o 
   2   2   7     7691.70     7546.42    143.47 o 
   4   2   7    10197.35     9931.47    174.95 o 
   6   2   7     8015.17     8039.35    173.16 o 
   8   2   7     7148.29     7135.80    176.30 o 
  10   2   7     3069.12     3504.93    141.22 o 
  12   2   7     1714.62     1660.04    130.43 o 
  14   2   7     1752.17     1644.30    145.72 o 
  16   2   7     2077.90     2022.09    156.06 o 
 -19   3   7      434.83      686.77    107.94 o 
 -17   3   7      801.22      563.99    110.64 o 
 -15   3   7     1270.66     1104.60    107.94 o 
 -13   3   7     1307.11     1289.89    109.29 o 
 -11   3   7       80.68       46.77     76.91 o 
  -9   3   7     7047.15     5881.43    187.10 o 
  -7   3   7      561.07      531.61     71.96 o 
  -5   3   7      453.18      290.99     64.76 o 
  -3   3   7      468.32      532.96     62.97 o 
  -1   3   7      214.95      230.78     40.47 o 
   1   3   7     4682.71     4464.34    124.36 o 
   3   3   7      350.87      288.29     67.01 o 
   5   3   7     1919.05     1986.56    106.14 o 
   7   3   7     4128.91     4435.47    146.17 o 
   9   3   7     3407.73     3152.32    141.22 o 
  11   3   7     2950.53     3134.78    145.72 o 
  13   3   7      173.13       22.94    102.09 o 
  15   3   7       64.73      -94.00    110.19 o 
 -18   4   7     1603.33     1553.00    139.42 o 
 -16   4   7       28.90       13.49     95.35 o 
 -14   4   7        4.35       15.74     81.86 o 
 -12   4   7       10.79       91.75     71.51 o 
 -10   4   7     3139.76     2959.38    124.13 o 
  -8   4   7     2090.40     2161.07    108.84 o 
  -6   4   7     2140.11     2136.78    101.64 o 
  -4   4   7     4820.24     4538.02    133.58 o 
  -2   4   7     5248.24     5264.37    132.23 o 
   0   4   7     5126.33     4870.17    136.73 o 
   2   4   7     2330.31     2370.20    105.24 o 
   4   4   7      940.96      832.04     91.75 o 
   6   4   7        9.63      181.70     72.41 o 
   8   4   7      139.77      250.51     85.90 o 
  10   4   7     1062.41     1022.29    112.89 o 
  12   4   7      530.85      534.31    104.79 o 
  14   4   7     1126.31      899.96    134.48 o 
 -17   5   7     4487.27     4466.96    188.00 o 
 -15   5   7     6796.75     6905.52    215.43 o 
 -13   5   7     4592.01     4486.29    162.81 o 
 -11   5   7     7342.62     7098.02    190.70 o 
  -9   5   7     1713.10     1378.50    118.29 o 
  -7   5   7     1410.03     1749.99    101.64 o 
  -5   5   7     7292.85     6929.36    201.94 o 
  -3   5   7    24647.74    23850.45    274.35 o 
  -1   5   7     9278.50     8935.92    123.61 o 
   1   5   7     4001.42     3941.70     90.18 o 
   3   5   7     3459.20     3672.69    131.33 o 
   5   5   7     9816.39     9253.24    208.69 o 
   7   5   7    13030.96    12469.43    246.91 o 
   9   5   7     2173.21     2448.91    137.62 o 
  11   5   7     2733.33     3208.09    162.36 o 
  13   5   7     1802.34     1718.06    139.42 o 
 -16   6   7     1731.91     1533.21    136.28 o 
 -14   6   7     2414.65     2299.14    139.87 o 
 -12   6   7     3909.18     4124.69    165.06 o 
 -10   6   7     7746.61     5835.11    244.22 o 
  -8   6   7    10766.93    11855.51    226.68 o 
  -6   6   7      262.95      224.43     80.96 o 
  -4   6   7     1253.96     1249.42     99.85 o 
  -2   6   7     1607.71     1559.75    100.74 o 
   0   6   7     5388.28     5011.32    106.62 o 
   2   6   7     2082.66     1941.14    117.39 o 
   4   6   7     9628.32    10303.41    222.18 o 
   6   6   7     4485.02     4654.50    165.96 o 
   8   6   7      456.05      416.47    100.74 o 
  10   6   7      755.96      744.34    117.39 o 
  12   6   7     1855.64     2032.89    160.56 o 
 -15   7   7      236.49      257.71    107.49 o 
 -13   7   7      312.64      371.95     99.40 o 
 -11   7   7       51.40      -17.54     96.25 o 
  -9   7   7      116.49       12.59     88.60 o 
  -7   7   7      364.44      397.13     89.50 o 
  -5   7   7      197.49      237.02     84.55 o 
  -3   7   7       40.84       49.92     76.01 o 
  -1   7   7      109.20      110.37     57.24 o 
   1   7   7     2319.22     2147.62    201.26 o 
   3   7   7       63.02     -134.25     89.50 o 
   5   7   7       30.32       84.55     89.50 o 
   7   7   7      163.33      196.09     99.40 o 
   9   7   7        3.47      155.17     87.25 o 
  11   7   7      215.41      319.33    104.79 o 
 -14   8   7     1292.64     1367.70    138.07 o 
 -12   8   7      678.30      806.41    113.34 o 
 -10   8   7     1288.28     1359.16    125.03 o 
  -8   8   7     4028.56     3669.09    162.36 o 
  -6   8   7     3017.57     3146.93    149.77 o 
  -4   8   7     1510.38     1570.09    118.74 o 
  -2   8   7     2300.25     2364.81    119.63 o 
   0   8   7     2146.74     1999.52     88.27 o 
   2   8   7     1660.86     1910.55    121.88 o 
   4   8   7     1497.07     1332.17    123.68 o 
   6   8   7     1073.43      906.70    116.94 o 
   8   8   7     1253.20     1523.32    136.73 o 
  10   8   7     1333.66     1349.26    138.07 o 
 -11   9   7     1857.86     1978.92    140.77 o 
  -9   9   7     1925.53     1940.24    142.57 o 
  -7   9   7     1600.29     1721.66    126.38 o 
  -5   9   7     3105.86     3611.52    157.86 o 
  -3   9   7     2823.40     2899.56    145.72 o 
  -1   9   7     4146.80     3967.21    117.47 o 
   1   9   7     1358.73     1467.62     87.30 o 
   3   9   7     2214.24     2485.79    160.11 o 
   5   9   7     3052.30     2972.42    164.16 o 
   7   9   7     1850.84     1687.48    153.37 o 
  -8  10   7      170.30      -22.04    111.09 o 
  -6  10   7      172.22      201.94    107.49 o 
  -4  10   7      606.78      656.64    120.98 o 
  -2  10   7     1475.57     1453.60    136.28 o 
   0  10   7      818.54      709.34     95.12 o 
   2  10   7      411.36      257.71    115.59 o 
   4  10   7       80.97      136.73    112.89 o 
 -20   0   8     3381.75     3162.22    170.01 o 
 -18   0   8     4817.59     4450.76    182.60 o 
 -16   0   8    11774.00    11940.97    264.01 o 
 -14   0   8    11340.54    11309.06    231.62 o 
 -12   0   8     6941.52     7106.11    177.20 o 
 -10   0   8    18813.21    18909.00    264.01 o 
  -8   0   8    19807.26    20664.39    273.90 o 
  -6   0   8    11213.06    12816.19    184.85 o 
  -4   0   8    44952.12    46809.94    335.52 o 
  -2   0   8    36807.83    36354.06    285.59 o 
   0   0   8    14337.00    14230.60    130.07 o 
   2   0   8     5826.90     5619.67    130.43 o 
   4   0   8    43726.51    43901.38    353.06 o 
   6   0   8    14709.84    14217.62    223.98 o 
   8   0   8     3889.30     4254.67    143.02 o 
  10   0   8      909.82      831.15    104.79 o 
  12   0   8     3166.98     3195.95    161.46 o 
  14   0   8     2335.26     2305.89    146.62 o 
 -19   1   8     1028.48      897.72     86.79 o 
 -17   1   8     3335.13     3353.35    114.80 o 
 -15   1   8      765.15      886.67    108.17 o 
 -13   1   8     1467.41     1645.02     79.78 o 
 -11   1   8     6796.04     7036.14    306.73 o 
  -9   1   8     7722.27     7270.52    320.45 o 
  -7   1   8     1649.07     1756.46     63.28 o 
  -5   1   8     2051.86     1837.75    199.92 o 
  -3   1   8    19609.81    20288.62    412.42 o 
  -1   1   8    14057.73    14152.97    146.00 o 
   1   1   8    10186.88     9969.38     81.18 o 
   3   1   8     1096.27     1010.14     57.40 o 
   5   1   8     3605.59     3635.59    120.53 o 
   7   1   8     3310.49     3398.66     93.48 o 
   9   1   8     1133.60     1139.88     74.40 o 
  11   1   8     2875.36     2811.20     99.70 o 
  13   1   8     1155.60     1158.51     89.83 o 
  15   1   8      633.88      604.16     86.89 o 
 -18   2   8       57.59       -4.95     94.45 o 
 -16   2   8      427.88      496.08     90.40 o 
 -14   2   8      211.39      247.36     88.15 o 
 -12   2   8      156.53       56.67     85.90 o 
 -10   2   8        9.30      -94.90     75.11 o 
  -8   2   8     3042.49     3505.38    113.79 o 
  -6   2   8       78.13        2.25     62.07 o 
  -4   2   8     4813.90     5074.57    123.23 o 
  -2   2   8        1.12       72.86     52.62 o 
   0   2   8      298.76      278.03     42.29 o 
   2   2   8       68.54      149.77     64.76 o 
   4   2   8       72.00        0.00     74.21 o 
   6   2   8      201.00       33.28     79.16 o 
   8   2   8      122.69      -62.07     90.40 o 
  10   2   8      744.66      821.70    104.34 o 
  12   2   8        0.29       84.10     86.35 o 
  14   2   8      371.61      194.74    108.84 o 
 -19   3   8      821.39      853.18    116.04 o 
 -17   3   8      771.65      728.60    107.04 o 
 -15   3   8     1048.09      965.17    103.89 o 
 -13   3   8      167.82      215.88     82.30 o 
 -11   3   8     3444.54     2953.53    143.02 o 
  -9   3   8     4855.25     5101.11    147.52 o 
  -7   3   8     3074.37     3075.42    117.84 o 
  -5   3   8     9447.04     9098.52    181.70 o 
  -3   3   8     4111.07     4017.65    115.59 o 
  -1   3   8     5461.25     5228.28    199.47 o 
   1   3   8     1169.87     1304.82     59.81 o 
   3   3   8     4267.18     4265.92    134.03 o 
   5   3   8     2685.33     2725.96    123.23 o 
   7   3   8     1489.71     1429.77    109.74 o 
   9   3   8      556.14      915.70     96.25 o 
  11   3   8     2482.76     2402.14    142.57 o 
  13   3   8     1519.74     1462.60    137.17 o 
  15   3   8      582.67      507.77    127.73 o 
 -18   4   8     2283.94     2138.13    159.21 o 
 -16   4   8     2411.44     2584.29    143.47 o 
 -14   4   8     4033.59     4188.56    162.81 o 
 -12   4   8     8516.90     8546.67    204.19 o 
 -10   4   8     3947.84     3465.80    161.46 o 
  -8   4   8     2456.31     2381.90    117.39 o 
  -6   4   8      676.28      805.51     81.86 o 
  -4   4   8     1727.95     1668.59     94.00 o 
  -2   4   8     8582.47     8227.80    165.51 o 
   0   4   8     4260.65     3993.53    152.69 o 
   2   4   8     7490.21     7852.70    175.40 o 
   4   4   8     6018.41     6368.52    165.06 o 
   6   4   8     1110.24     1233.67    108.84 o 
   8   4   8      665.83      710.61     96.70 o 
  10   4   8     1725.17     2027.49    132.23 o 
  12   4   8     1715.61     1845.34    139.42 o 
  14   4   8     2155.04     2098.55    154.27 o 
 -17   5   8      694.37      583.33    115.59 o 
 -15   5   8       25.87     -150.44    100.30 o 
 -13   5   8      383.65      572.99     99.85 o 
 -11   5   8      330.91      445.71     85.00 o 
  -9   5   8        2.80       24.29     77.36 o 
  -7   5   8       41.63        3.15     71.51 o 
  -5   5   8      586.29      576.58     88.60 o 
  -3   5   8      380.77      611.22     78.26 o 
  -1   5   8       18.68      -75.84     50.56 o 
   1   5   8       99.28       -4.59     49.24 o 
   3   5   8       97.06      152.92     80.06 o 
   5   5   8      262.90      459.20     94.00 o 
   7   5   8      655.40      642.25    102.54 o 
   9   5   8      142.02       58.02     95.80 o 
  11   5   8       57.18      -34.63    100.74 o 
  13   5   8       21.43       71.06    103.44 o 
 -16   6   8     1431.10     1467.55    138.07 o 
 -14   6   8     2052.28     2083.26    143.92 o 
 -12   6   8     5817.52     5338.58    204.64 o 
 -10   6   8     5346.16     5564.36    191.60 o 
  -8   6   8    10748.34    11310.86    232.97 o 
  -6   6   8     2698.91     2832.10    137.17 o 
  -4   6   8     1339.91     1290.34    107.04 o 
  -2   6   8     3044.29     2734.95    124.58 o 
   0   6   8     2980.30     3013.05     91.75 o 
   2   6   8     1705.03     1781.92    115.59 o 
   4   6   8     1557.66     1468.00    120.08 o 
   6   6   8     1412.13     1493.18    119.63 o 
   8   6   8     4458.17     5048.04    191.60 o 
  10   6   8     3258.39     3120.84    169.56 o 
  12   6   8     1151.01     1259.76    142.12 o 
 -15   7   8     2633.18     2740.35    159.21 o 
 -13   7   8     2786.87     2824.00    159.66 o 
 -11   7   8     3553.77     3401.94    182.15 o 
  -9   7   8     3371.89     3905.21    155.17 o 
  -7   7   8     8810.92     9592.35    223.98 o 
  -5   7   8    14517.72    13313.61    299.54 o 
  -3   7   8     4943.79     5143.39    164.61 o 
  -1   7   8     3441.81     2989.33     96.34 o 
   1   7   8     3414.06     3226.00    105.73 o 
   3   7   8     4656.86     4965.28    167.76 o 
   5   7   8     4951.04     4919.86    186.20 o 
   7   7   8     4832.93     4793.48    187.55 o 
   9   7   8     1960.95     2278.45    161.91 o 
 -12   8   8      318.86      580.63    115.59 o 
 -10   8   8      354.63      268.95    102.09 o 
  -8   8   8      186.14      279.75     95.35 o 
  -6   8   8      595.29      587.83    101.19 o 
  -4   8   8     1295.76     1456.75    120.98 o 
  -2   8   8     2387.23     2370.65    130.88 o 
   0   8   8     2531.46     2096.54    103.44 o 
   2   8   8     3033.65     2908.56    158.31 o 
   4   8   8      273.18      270.30    109.29 o 
   6   8   8      880.94      979.56    122.33 o 
   8   8   8      607.06      694.87    118.74 o 
  -9   9   8        0.61      -57.57     97.15 o 
  -7   9   8        0.82       44.98     89.95 o 
  -5   9   8       17.05      -19.34     85.00 o 
  -3   9   8      423.13      313.03     99.85 o 
  -1   9   8      689.60      640.88     73.78 o 
   1   9   8      109.84      212.02     68.41 o 
   3   9   8       67.54      -26.09     98.95 o 
   5   9   8       30.54      120.53    102.09 o 
  -6  10   8     2178.72     2184.45    144.37 o 
  -4  10   8      978.97      975.07    118.29 o 
  -2  10   8      999.34     1113.14    120.53 o 
   0  10   8      861.23      843.36     82.53 o 
 -19   1   9     1088.44      993.01     91.11 o 
 -17   1   9     3682.32     3412.65    118.94 o 
 -15   1   9     2308.09     2141.48    102.99 o 
 -13   1   9    10504.71    10219.46    158.31 o 
 -11   1   9     8357.02     7770.79    139.45 o 
  -9   1   9     5489.91     5460.84    256.81 o 
  -7   1   9     7450.43     8319.49    195.64 o 
  -5   1   9     4844.52     4666.81    129.75 o 
  -3   1   9     4886.16     4794.03     88.70 o 
  -1   1   9     8673.14     8461.84     79.37 o 
   1   1   9     4820.48     4799.87     64.42 o 
   3   1   9     5089.97     5159.79    100.34 o 
   5   1   9     4336.05     4125.80    147.29 o 
   7   1   9     8893.74     9370.30    144.85 o 
   9   1   9     4531.93     4569.58    116.87 o 
  11   1   9     3403.29     3373.39    118.43 o 
  13   1   9     1637.08     1401.27     99.82 o 
 -18   2   9     3169.82     3388.00    157.86 o 
 -16   2   9     1535.16     1615.07    123.68 o 
 -14   2   9     6262.96     6184.57    184.85 o 
 -12   2   9     2024.79     2032.44    116.49 o 
 -10   2   9     2371.31     2296.44    120.08 o 
  -8   2   9     2118.70     2081.01    107.49 o 
  -6   2   9     4377.34     4186.31    127.28 o 
  -4   2   9     7530.50     7563.06    155.61 o 
  -2   2   9    10076.30     9772.70    174.05 o 
   0   2   9     4357.98     4341.41     94.90 o 
   2   2   9     6966.96     7196.96    161.46 o 
   4   2   9     5706.09     5872.89    157.86 o 
   6   2   9     1962.78     1832.75    115.59 o 
   8   2   9     1023.17     1138.78    109.29 o 
  10   2   9     2605.61     2553.25    144.82 o 
  12   2   9     2035.05     1821.05    149.77 o 
  14   2   9     1868.67     2154.77    153.37 o 
 -17   3   9       81.91       28.78     94.45 o 
 -15   3   9        3.68      115.59     79.61 o 
 -13   3   9      546.87      531.61     91.30 o 
 -11   3   9     1265.29     1314.63    104.79 o 
  -9   3   9     1154.75     1331.72     97.15 o 
  -7   3   9     6396.18     6717.97    161.46 o 
  -5   3   9     6826.95     6859.65    158.31 o 
  -3   3   9     1753.69     1783.72    103.44 o 
  -1   3   9      801.28      874.22     56.08 o 
   1   3   9        8.36       71.93     45.26 o 
   3   3   9      202.05      362.95     76.01 o 
   5   3   9      448.62      429.96     92.20 o 
   7   3   9      177.38      149.32     84.10 o 
   9   3   9      177.73      179.90     91.30 o 
  11   3   9      425.43      421.87    105.24 o 
  13   3   9        1.25     -119.18    100.30 o 
 -18   4   9     1837.87     1536.81    147.52 o 
 -16   4   9     1875.93     1840.84    135.83 o 
 -14   4   9      889.23      876.12    114.24 o 
 -12   4   9       45.62       66.11     79.61 o 
 -10   4   9      269.45      217.23     85.00 o 
  -8   4   9      888.64      972.82     94.45 o 
  -6   4   9      440.86      466.39     85.00 o 
  -4   4   9      704.87      814.50     86.80 o 
  -2   4   9     2885.53     2710.67    111.99 o 
   0   4   9      182.74      207.27     53.42 o 
   2   4   9     1985.74     2175.01    116.49 o 
   4   4   9      857.24      948.98     99.40 o 
   6   4   9     5972.88     6010.51    178.10 o 
   8   4   9     1708.47     1670.39    131.33 o 
  10   4   9        5.96      261.76     89.05 o 
  12   4   9        8.89       41.83    100.74 o 
 -17   5   9     2377.27     2421.03    156.51 o 
 -15   5   9     2856.44     3004.36    158.76 o 
 -13   5   9     3889.15     3963.23    161.01 o 
 -11   5   9    10136.10     9920.22    257.26 o 
  -9   5   9    16417.52    17403.68    281.10 o 
  -7   5   9     7967.12     8873.64    200.14 o 
  -5   5   9    12809.50    11825.83    233.87 o 
  -3   5   9     6388.43     6243.48    162.81 o 
  -1   5   9     8071.51     7494.01    195.64 o 
   1   5   9     7469.81     7726.96    144.37 o 
   3   5   9     3205.02     3466.70    147.52 o 
   5   5   9     9516.53     8940.66    220.83 o 
   7   5   9     2853.93     2998.96    152.47 o 
   9   5   9     1487.99     1449.11    138.52 o 
  11   5   9     1448.32     1702.77    152.47 o 
 -16   6   9     2540.46     2461.05    166.86 o 
 -14   6   9     1027.11      796.06    119.18 o 
 -12   6   9     2396.65     1936.64    165.51 o 
 -10   6   9     4261.40     4834.40    176.75 o 
  -8   6   9     5012.93     5415.49    175.85 o 
  -6   6   9     4037.21     3126.69    182.60 o 
  -4   6   9    11745.91    11648.63    231.17 o 
  -2   6   9    15543.83    14957.47    255.91 o 
   0   6   9     5441.59     5476.89    142.12 o 
   2   6   9     2752.61     2933.29    133.13 o 
   4   6   9     1976.72     2164.22    134.93 o 
   6   6   9      679.34      612.56    102.99 o 
   8   6   9     1332.94     1337.57    133.58 o 
  10   6   9     1415.11     1209.84    133.13 o 
 -13   7   9       20.62       86.35     89.50 o 
 -11   7   9        0.04       -4.95     93.10 o 
  -9   7   9        1.24      138.07     83.20 o 
  -7   7   9      138.53      294.59     89.50 o 
  -5   7   9      288.89      280.65     90.40 o 
  -3   7   9        1.46      191.60     76.91 o 
  -1   7   9        0.73       19.82     56.73 o 
   1   7   9        2.46       12.41     98.95 o 
   3   7   9       99.03      156.51     90.85 o 
   5   7   9        0.22       71.51     91.30 o 
   7   7   9        1.57       10.34     95.35 o 
   9   7   9       75.84     -133.13    114.69 o 
 -12   8   9     1016.46     1274.60    142.12 o 
 -10   8   9     2002.67     2177.71    147.07 o 
  -8   8   9     1078.41     1181.50    119.18 o 
  -6   8   9      433.09      285.14    108.84 o 
  -4   8   9     1915.82     2039.63    129.98 o 
  -2   8   9     3058.45     2864.93    147.07 o 
   0   8   9     2780.08     3014.38    226.90 o 
   2   8   9     1696.31     1795.42    135.83 o 
   4   8   9     1308.86     1524.22    133.13 o 
   6   8   9      149.66      113.79    102.99 o 
  -9   9   9      581.39      494.73    115.14 o 
  -7   9   9      500.36      550.50    111.54 o 
  -5   9   9      694.10      813.60    117.39 o 
  -3   9   9     2325.28     2394.04    146.62 o 
  -1   9   9      944.06      846.30    111.31 o 
   1   9   9      816.31      849.79     81.23 o 
   3   9   9     1476.00     1516.57    134.93 o 
 -18   0  10     2879.63     2935.99    157.86 o 
 -16   0  10     4788.77     4974.28    184.40 o 
 -14   0  10     5445.10     5426.28    183.05 o 
 -12   0  10     7544.39     7400.25    197.44 o 
 -10   0  10    10241.11    10585.86    222.63 o 
  -8   0  10    14691.68    14971.86    239.27 o 
  -6   0  10    13162.12    13379.73    221.28 o 
  -4   0  10    30255.63    30376.83    309.88 o 
  -2   0  10    10991.50    10744.17    187.10 o 
   0   0  10    10619.42     9851.36    128.32 o 
   2   0  10     8322.64     8572.76    179.00 o 
   4   0  10     9142.20     8852.96    194.29 o 
   6   0  10     5206.01     5043.09    166.86 o 
   8   0  10     3801.38     4000.56    155.61 o 
  10   0  10     3830.54     4034.74    171.81 o 
  12   0  10     1901.78     1807.11    144.82 o 
 -19   1  10     1416.03     1237.21     99.22 o 
 -17   1  10     1509.06     1506.26     93.10 o 
 -15   1  10     1509.95     1513.22     86.16 o 
 -13   1  10     1019.63     1195.91    118.29 o 
 -11   1  10     8922.72     8499.87    446.38 o 
  -9   1  10     5279.65     6007.09    489.11 o 
  -7   1  10     3057.43     3234.29     88.52 o 
  -5   1  10      320.53      448.47     86.80 o 
  -3   1  10       36.57       67.40     45.60 o 
  -1   1  10     5203.79     5191.80     69.82 o 
   1   1  10     5434.95     5373.71     71.83 o 
   3   1  10     5605.08     5459.37    109.33 o 
   5   1  10     3795.92     3785.39    102.82 o 
   7   1  10     3249.04     3216.39    105.47 o 
   9   1  10     1195.37     1278.68     80.30 o 
  11   1  10      215.35      243.13     71.01 o 
  13   1  10      174.58      246.65     77.76 o 
 -18   2  10      138.90      173.16     92.20 o 
 -16   2  10       11.04       78.26     85.90 o 
 -14   2  10      239.90      282.45     80.96 o 
 -12   2  10      126.28      275.70     79.61 o 
 -10   2  10     3788.58     3523.82    139.87 o 
  -8   2  10      397.76      406.58     80.06 o 
  -6   2  10     1619.39     1770.23     97.60 o 
  -4   2  10       63.35       91.30     71.06 o 
  -2   2  10       13.40       25.19     64.76 o 
   0   2  10      495.84      668.69     92.65 o 
   2   2  10      982.56     1085.26     94.45 o 
   4   2  10     1257.78     1127.53    105.69 o 
   6   2  10      179.19      103.89     89.05 o 
   8   2  10        0.76       12.59     80.06 o 
  10   2  10       26.93       17.99     91.75 o 
  12   2  10      136.47      -35.98    111.09 o 
 -17   3  10     3237.02     3482.44    161.91 o 
 -15   3  10     2515.59     2513.22    145.27 o 
 -13   3  10     3471.02     3710.47    154.72 o 
 -11   3  10     6050.40     5863.44    174.95 o 
  -9   3  10      171.83       93.10     85.00 o 
  -7   3  10      961.06      696.22    105.69 o 
  -5   3  10     2981.97     3142.43    125.03 o 
  -3   3  10     5155.45     4812.37    143.92 o 
  -1   3  10     1214.27     1179.30     63.58 o 
   1   3  10     4236.25     4391.88    209.81 o 
   3   3  10     2141.53     2123.74    119.18 o 
   5   3  10     4695.96     4740.41    161.01 o 
   7   3  10     1489.67     1520.62    122.78 o 
   9   3  10     1186.78     1396.04    129.08 o 
  11   3  10      674.11      665.64    116.04 o 
 -16   4  10     1241.92      971.47    117.39 o 
 -14   4  10     3482.68     3387.10    157.41 o 
 -12   4  10     2407.48     2524.02    142.57 o 
 -10   4  10     2263.30     2676.04    129.08 o 
  -8   4  10     4241.58     4372.51    149.32 o 
  -6   4  10     3289.71     3283.65    142.12 o 
  -4   4  10     9416.95     9510.50    200.59 o 
  -2   4  10     9235.24     8957.75    191.15 o 
   0   4  10     1494.43     1430.57    114.46 o 
   2   4  10     2139.23     2174.56    115.59 o 
   4   4  10     3081.43     3281.85    147.07 o 
   6   4  10     1749.37     1741.90    119.63 o 
   8   4  10     2093.74     2164.67    142.12 o 
  10   4  10     1080.18     1169.81    127.73 o 
  12   4  10     1326.40     1251.22    143.02 o 
 -15   5  10       12.41       25.19     97.15 o 
 -13   5  10      475.41      513.62    108.39 o 
 -11   5  10      895.39      856.33    109.29 o 
  -9   5  10     3213.03     3400.59    146.62 o 
  -7   5  10      389.90      267.60     89.50 o 
  -5   5  10       13.34      -71.51     77.36 o 
  -3   5  10      129.77      122.33     80.96 o 
  -1   5  10      551.11      476.53     64.47 o 
   1   5  10      276.95      207.76     56.83 o 
   3   5  10      867.72     1092.00    107.04 o 
   5   5  10      868.77      795.61    114.69 o 
   7   5  10      370.39      143.47    105.69 o 
   9   5  10        3.42     -106.59    104.34 o 
  11   5  10       68.91      336.87    106.14 o 
 -14   6  10      563.37      654.84    110.64 o 
 -12   6  10      956.39      838.79    120.08 o 
 -10   6  10     1551.81     1509.82    128.63 o 
  -8   6  10     3834.17     4199.35    166.86 o 
  -6   6  10     2534.62     2205.14    150.22 o 
  -4   6  10     5212.00     4823.16    168.66 o 
  -2   6  10     5384.55     4888.83    163.71 o 
   0   6  10     3673.39     3596.09    104.14 o 
   2   6  10     2379.37     2497.48    135.38 o 
   4   6  10     1081.90      940.89    116.04 o 
   6   6  10      318.81      356.65    101.64 o 
   8   6  10     1585.37     1749.09    137.17 o 
 -13   7  10     3607.51     3465.35    188.45 o 
 -11   7  10     2150.90     2393.59    151.12 o 
  -9   7  10     2674.20     2995.36    159.21 o 
  -7   7  10     3602.68     3025.94    185.75 o 
  -5   7  10     5509.81     6164.78    192.04 o 
  -3   7  10     3991.31     3785.58    155.61 o 
  -1   7  10     3227.80     3105.45    105.20 o 
   1   7  10     2986.22     3086.57    209.81 o 
   3   7  10     4275.44     4313.59    183.95 o 
   5   7  10     4349.14     4220.49    184.85 o 
   7   7  10     1782.87     1925.40    159.66 o 
 -10   8  10     1931.55     2097.65    148.42 o 
  -8   8  10      841.26      902.21    119.18 o 
  -6   8  10      755.46      614.36    112.44 o 
  -4   8  10      213.85      359.80     89.50 o 
  -2   8  10      575.08      673.73     97.60 o 
   0   8  10      282.82      253.11     70.18 o 
   2   8  10      259.77      207.34    103.44 o 
   4   8  10      434.23      528.91    114.69 o 
  -7   9  10      178.54       70.61    107.49 o 
  -5   9  10       55.88       42.28     90.85 o 
  -3   9  10        8.77      -20.69     86.80 o 
  -1   9  10      617.11      598.58    121.21 o 
   1   9  10      456.58      607.46     95.12 o 
 -17   1  11     1166.05     1199.99     88.22 o 
 -15   1  11      580.86      604.45    118.96 o 
 -13   1  11     2189.31     2086.63    100.42 o 
 -11   1  11     1974.51     2069.76    312.35 o 
  -9   1  11     6055.86     6235.54    443.68 o 
  -7   1  11     3852.91     3948.12    207.56 o 
  -5   1  11    11920.36    12184.72    211.38 o 
  -3   1  11    12574.53    12776.79    155.35 o 
  -1   1  11     8276.06     7997.02     89.38 o 
   1   1  11     2070.68     2234.10     67.95 o 
   3   1  11     2499.25     2529.20     89.94 o 
   5   1  11     2007.44     1886.18    199.24 o 
   7   1  11      987.41     1054.10     76.61 o 
   9   1  11      202.82      132.28     72.17 o 
  11   1  11      958.61     1005.89     92.61 o 
 -18   2  11     1895.63     1952.38    146.62 o 
 -16   2  11     3804.06     3690.23    171.81 o 
 -14   2  11     3048.20     3056.53    148.42 o 
 -12   2  11     3529.68     3185.61    149.32 o 
 -10   2  11     4791.35     5336.78    167.76 o 
  -8   2  11     7989.78     8150.89    190.70 o 
  -6   2  11     6624.00     6809.72    174.95 o 
  -4   2  11    10808.90    10846.27    206.44 o 
  -2   2  11     4951.25     4735.46    144.82 o 
   0   2  11      484.10      501.07     78.03 o 
   2   2  11     4944.67     4867.24    154.72 o 
   4   2  11     4413.05     4347.77    156.96 o 
   6   2  11     1446.55     1383.89    114.24 o 
   8   2  11      778.64      857.68    111.09 o 
  10   2  11     1877.46     1810.26    145.72 o 
  12   2  11     2132.95     2148.47    156.96 o 
 -17   3  11      570.64      446.16    111.99 o 
 -15   3  11      375.57      288.74     94.45 o 
 -13   3  11     2135.67     1928.54    137.17 o 
 -11   3  11     3898.94     3891.27    159.21 o 
  -9   3  11       15.90       -7.20     80.96 o 
  -7   3  11      904.81      872.52     93.55 o 
  -5   3  11       44.96       20.24     80.96 o 
  -3   3  11      332.99      478.99     84.10 o 
  -1   3  11     4578.05     4191.32    302.01 o 
   1   3  11     3541.52     3202.22     97.69 o 
   3   3  11      858.83      783.02    100.30 o 
   5   3  11      607.50      699.37    101.19 o 
   7   3  11        5.97      -62.07     89.95 o 
   9   3  11      491.23      688.57    112.44 o 
  11   3  11      187.38      162.81    116.49 o 
 -16   4  11      288.63      194.74    104.79 o 
 -14   4  11     1189.03     1235.02    121.43 o 
 -12   4  11     1728.03     1550.30    120.98 o 
 -10   4  11     5194.62     5540.97    183.05 o 
  -8   4  11     2818.38     3003.91    147.52 o 
  -6   4  11       62.22       51.27     76.01 o 
  -4   4  11      361.67      173.60     85.45 o 
  -2   4  11     1542.11     1522.42     99.40 o 
   0   4  11     1812.64     1993.33     82.79 o 
   2   4  11        8.62        7.65     76.91 o 
   4   4  11       50.45       83.20     86.35 o 
   6   4  11      150.69      188.45     85.90 o 
   8   4  11      604.55      748.84    116.49 o 
  10   4  11      523.82      490.23    121.88 o 
 -15   5  11     1837.38     1690.18    159.21 o 
 -13   5  11     1888.04     2069.77    135.38 o 
 -11   5  11     3940.29     4101.76    177.20 o 
  -9   5  11     2433.63     2873.48    140.32 o 
  -7   5  11     6533.71     6022.20    223.08 o 
  -5   5  11     4275.31     4435.47    156.06 o 
  -3   5  11     1876.96     1801.71    120.08 o 
  -1   5  11     4683.61     4464.25    111.27 o 
   1   5  11     5232.75     5371.46    123.08 o 
   3   5  11     5648.36     5484.75    192.49 o 
   5   5  11     3797.03     3642.56    170.01 o 
   7   5  11     1709.48     1892.56    143.47 o 
   9   5  11      813.56     1192.30    130.88 o 
 -14   6  11     2380.75     2085.96    168.21 o 
 -12   6  11     1104.40     1311.48    131.78 o 
 -10   6  11     1222.66     1359.16    116.94 o 
  -8   6  11      548.56      626.96     96.25 o 
  -6   6  11     2078.51     1935.74    129.08 o 
  -4   6  11     2534.81     2634.66    141.22 o 
  -2   6  11     2215.16     2024.79    122.78 o 
   0   6  11     2550.14     2207.44    121.66 o 
   2   6  11     1932.20     1954.18    137.17 o 
   4   6  11     1579.85     1779.68    129.08 o 
   6   6  11     1829.31     1538.16    149.32 o 
   8   6  11     3203.50     3132.54    181.70 o 
 -11   7  11        3.76        5.40     90.85 o 
  -9   7  11      129.99      -84.10     95.80 o 
  -7   7  11      106.09      221.73     83.65 o 
  -5   7  11       54.16       22.94     94.45 o 
  -3   7  11       15.01       81.41     88.15 o 
  -1   7  11      633.46      622.08    118.29 o 
   1   7  11       73.57       48.97     64.86 o 
   3   7  11        0.59      127.28     93.10 o 
   5   7  11       17.89       76.01     95.80 o 
  -8   8  11     1070.84     1355.56    129.08 o 
  -6   8  11      744.65      842.84    119.18 o 
  -4   8  11      405.53      255.91    104.34 o 
  -2   8  11      761.30      824.85    102.99 o 
   0   8  11      265.19      374.85     68.55 o 
   2   8  11     1223.09     1267.86    132.23 o 
 -16   0  12      904.47     1049.28    112.89 o 
 -14   0  12     2868.97     3053.83    147.97 o 
 -12   0  12     1446.48     1510.27    111.99 o 
 -10   0  12     3121.48     3338.52    144.82 o 
  -8   0  12     1817.55     1818.80    111.54 o 
  -6   0  12     6044.39     6262.82    173.60 o 
  -4   0  12      825.18      970.57     96.70 o 
  -2   0  12     5387.62     4908.61    156.96 o 
   0   0  12     4199.69     4181.93    167.31 o 
   2   0  12     5839.87     5996.12    174.95 o 
   4   0  12     2190.31     2141.28    129.53 o 
   6   0  12     1051.33     1279.55    118.74 o 
   8   0  12     3395.44     3234.18    158.76 o 
  10   0  12     2058.53     2065.72    154.27 o 
 -17   1  12     1078.52      974.61     90.16 o 
 -15   1  12      648.23      702.90    101.87 o 
 -13   1  12     2538.60     2435.64    106.45 o 
 -11   1  12     1151.88     1197.40    133.80 o 
  -9   1  12     1415.74     1417.20     77.72 o 
  -7   1  12     3159.27     3258.39    100.46 o 
  -5   1  12     2501.91     2680.53     90.00 o 
  -3   1  12     1552.61     1660.34     88.60 o 
  -1   1  12      626.73      580.47     42.84 o 
   1   1  12      857.34      855.11     47.50 o 
   3   1  12       26.87       47.77     55.81 o 
   5   1  12     1156.32     1079.46    144.82 o 
   7   1  12      958.09      861.79    173.60 o 
   9   1  12      862.05      858.15     86.42 o 
 -16   2  12      146.04       76.46    105.69 o 
 -14   2  12      467.64      667.43     98.50 o 
 -12   2  12      449.79      454.25     98.95 o 
 -10   2  12        0.78      148.87     73.76 o 
  -8   2  12      130.30       71.51     81.41 o 
  -6   2  12        9.03       89.95     75.56 o 
  -4   2  12      568.70      442.56     88.60 o 
  -2   2  12     3266.18     3091.16    129.08 o 
   0   2  12     1662.50     1542.17     78.35 o 
   2   2  12      240.30      109.74     92.20 o 
   4   2  12      308.50      147.97     92.20 o 
   6   2  12      898.14      946.73    121.43 o 
   8   2  12      309.59      354.86     98.50 o 
  10   2  12      122.42      155.17    109.29 o 
 -15   3  12     3025.00     3107.35    161.91 o 
 -13   3  12     5714.62     5607.98    192.94 o 
 -11   3  12     8439.39     7890.93    216.78 o 
  -9   3  12     5602.24     5545.02    177.20 o 
  -7   3  12     8820.12     8756.71    210.04 o 
  -5   3  12     4410.33     4813.72    160.11 o 
  -3   3  12     2962.73     2784.88    131.78 o 
  -1   3  12     4552.70     4574.56    111.46 o 
   1   3  12     3106.37     3412.22    175.18 o 
   3   3  12     3001.34     3317.38    147.97 o 
   5   3  12     3653.39     3373.60    160.11 o 
   7   3  12     1918.47     1963.18    147.07 o 
   9   3  12      993.18     1098.75    125.03 o 
 -14   4  12     1981.28     2129.58    136.73 o 
 -12   4  12     1448.08     1432.02    126.83 o 
 -10   4  12     5454.72     5269.77    188.45 o 
  -8   4  12     7821.35     6730.57    236.57 o 
  -6   4  12     4827.51     4756.15    169.56 o 
  -4   4  12     8735.66     8752.21    212.28 o 
  -2   4  12     1912.47     1835.00    119.18 o 
   0   4  12     1046.55     1059.97     75.37 o 
   2   4  12     2632.52     2648.60    139.87 o 
   4   4  12     2844.20     2665.69    153.82 o 
   6   4  12     2427.88     2814.11    154.27 o 
   8   4  12     1832.20     1701.87    148.87 o 
 -13   5  12       43.91      263.11     95.35 o 
 -11   5  12      267.26      459.65    100.30 o 
  -9   5  12      105.59       98.95     86.35 o 
  -7   5  12        9.57      -13.04     85.00 o 
  -5   5  12      344.61      451.10     94.00 o 
  -3   5  12     1007.34     1259.31    104.79 o 
  -1   5  12      751.27      647.01     70.92 o 
   1   5  12      302.08      356.56     84.10 o 
   3   5  12      175.77      299.54     98.95 o 
   5   5  12        3.60       80.06     93.10 o 
   7   5  12       51.86       80.06     94.00 o 
 -12   6  12      235.49      473.59    102.99 o 
 -10   6  12      763.98      935.94    107.94 o 
  -8   6  12      279.34      207.34    108.84 o 
  -6   6  12      105.61       45.43     89.95 o 
  -4   6  12     1288.12     1245.82    111.54 o 
  -2   6  12     1105.11     1130.68    112.89 o 
   0   6  12      674.25      773.31    120.76 o 
   2   6  12     1204.75     1230.98    122.78 o 
   4   6  12      847.08      592.78    122.78 o 
   6   6  12      976.32      885.12    125.93 o 
  -9   7  12     1468.48     1557.95    139.42 o 
  -7   7  12     1122.83     1209.39    126.83 o 
  -5   7  12     2123.21     2027.49    133.58 o 
  -3   7  12     2842.32     2424.17    146.17 o 
  -1   7  12     2467.44     2240.49    101.29 o 
   1   7  12     1821.04     1911.57    131.78 o 
   3   7  12     1787.21     1537.71    145.72 o 
  -4   8  12     2765.42     2791.62    164.61 o 
  -2   8  12     1335.96     1253.46    133.13 o 
 -15   1  13     1132.51     1397.82    206.66 o 
 -13   1  13     1277.31     1314.36     89.83 o 
 -11   1  13     2530.81     2451.97    101.12 o 
  -9   1  13      326.56      352.60     60.89 o 
  -7   1  13       69.24       69.11     57.67 o 
  -5   1  13      258.57      360.06     59.77 o 
  -3   1  13      592.77      511.47     63.09 o 
  -1   1  13     1690.50     1564.99     65.76 o 
   1   1  13     5511.14     5576.26     89.25 o 
   3   1  13     4488.54     4573.40    119.55 o 
   5   1  13     2982.69     2848.47    110.50 o 
   7   1  13      959.95      882.97    159.89 o 
   9   1  13      420.47      665.28     83.26 o 
 -14   2  13     4284.17     4688.68    184.85 o 
 -12   2  13     4453.73     4715.67    180.80 o 
 -10   2  13     6033.96     5814.87    187.55 o 
  -8   2  13     4372.98     4121.54    160.11 o 
  -6   2  13     5108.39     5833.31    176.75 o 
  -4   2  13     9443.11     9041.40    213.63 o 
  -2   2  13     2997.34     2795.67    138.52 o 
   0   2  13     3259.49     2941.16    100.57 o 
   2   2  13     3978.21     4121.99    164.61 o 
   4   2  13     4124.06     4048.24    168.66 o 
   6   2  13     2021.86     1831.40    143.02 o 
   8   2  13     2239.97     2446.66    158.31 o 
 -15   3  13      282.18      174.50    107.04 o 
 -13   3  13     2125.07     2140.38    146.17 o 
 -11   3  13     1826.59     1714.91    137.17 o 
  -9   3  13      835.23      685.87    109.74 o 
  -7   3  13     1628.68     1560.65    120.08 o 
  -5   3  13      601.33      682.28    106.59 o 
  -3   3  13     2839.79     2860.88    141.22 o 
  -1   3  13     2659.43     2665.36     95.20 o 
   1   3  13      234.18      243.84     65.01 o 
   3   3  13      328.93      285.59     99.85 o 
   5   3  13      394.33      223.08    109.29 o 
   7   3  13      338.78      412.87    104.79 o 
 -14   4  13      111.90      260.86    102.99 o 
 -12   4  13     1140.89     1145.07    120.08 o 
 -10   4  13      639.20      671.48    103.44 o 
  -8   4  13      955.93      831.59    112.89 o 
  -6   4  13      848.18      830.70    105.69 o 
  -4   4  13     2688.24     2631.06    136.73 o 
  -2   4  13      802.04      783.02    102.99 o 
   0   4  13      680.70      637.10     70.78 o 
   2   4  13      695.05      736.70    107.04 o 
   4   4  13       84.80       39.58     96.70 o 
   6   4  13      137.54      264.01    103.44 o 
 -13   5  13     2921.40     2977.82    168.21 o 
 -11   5  13      932.71      933.69    116.94 o 
  -9   5  13      389.72      246.47    107.94 o 
  -7   5  13     2508.21     2730.01    143.47 o 
  -5   5  13     4087.15     4018.10    174.95 o 
  -3   5  13     2337.72     2194.80    141.22 o 
  -1   5  13     3274.85     3585.79    111.61 o 
   1   5  13      872.86     1073.84     84.43 o 
   3   5  13     1258.79     1266.51    134.93 o 
   5   5  13      705.08      781.22    118.74 o 
 -10   6  13     2156.69     2382.80    156.96 o 
  -8   6  13     3227.22     2927.00    184.85 o 
  -6   6  13     1575.17     1657.34    143.92 o 
  -4   6  13      420.34      328.32     98.05 o 
  -2   6  13      358.06      519.02     95.80 o 
   0   6  13       93.06      209.07     91.97 o 
   2   6  13     1122.87     1075.36    128.18 o 
  -7   7  13       91.17      128.18     90.85 o 
  -5   7  13        5.68       83.65     83.65 o 
  -3   7  13       22.53        0.00     94.00 o 
  -1   7  13        8.09      118.81     60.73 o 
 -14   0  14     1961.16     2149.82    139.87 o 
 -12   0  14      594.98      707.91    110.64 o 
 -10   0  14     2033.56     2072.47    138.97 o 
  -8   0  14     5497.66     5397.50    186.65 o 
  -6   0  14     3541.98     3853.49    158.31 o 
  -4   0  14     2690.73     2533.46    142.57 o 
  -2   0  14       81.17      144.37     77.36 o 
   0   0  14        7.37      -16.45     57.35 o 
   2   0  14     1842.27     1882.67    133.13 o 
   4   0  14     1775.57     1768.88    136.73 o 
   6   0  14      941.36      924.24    120.08 o 
 -13   1  14     1293.19     1441.79     91.52 o 
 -11   1  14     1142.13     1141.17     85.65 o 
  -9   1  14      158.00      184.23     64.99 o 
  -7   1  14      930.33     1038.11     76.46 o 
  -5   1  14     2214.73     2307.33     95.23 o 
  -3   1  14     3790.35     3535.08    110.17 o 
  -1   1  14     3539.51     3482.94     75.75 o 
   1   1  14      508.54      511.01     52.16 o 
   3   1  14      295.26      340.38     81.86 o 
   5   1  14       13.00       33.88     63.52 o 
   7   1  14       62.02      206.43     82.53 o 
 -14   2  14      275.78      330.12     99.85 o 
 -12   2  14      397.18      125.03    113.79 o 
 -10   2  14      514.41      589.18    100.30 o 
  -8   2  14      288.45      375.54     84.55 o 
  -6   2  14       51.71      -39.13     89.95 o 
  -4   2  14      116.76       94.00     87.25 o 
  -2   2  14      812.45      804.61    106.14 o 
   0   2  14      249.43      214.39     64.44 o 
   2   2  14       24.91       96.25     85.90 o 
   4   2  14       78.16        9.89    101.64 o 
   6   2  14      336.95      444.81    110.19 o 
 -13   3  14     2476.98     2301.84    154.27 o 
 -11   3  14     1918.76     2029.29    135.83 o 
  -9   3  14     5407.56     5312.49    193.84 o 
  -7   3  14     5863.85     6279.91    202.84 o 
  -5   3  14     6131.03     6352.77    196.99 o 
  -3   3  14     6534.18     6299.70    197.89 o 
  -1   3  14     6285.30     5824.50    138.95 o 
   1   3  14     2772.93     2774.86    107.01 o 
   3   3  14     1977.22     1776.53    140.77 o 
   5   3  14     1416.61     1330.37    128.63 o 
 -12   4  14     2227.03     2106.65    158.31 o 
 -10   4  14     4087.83     4286.60    184.40 o 
  -8   4  14     1309.11     1453.60    127.28 o 
  -6   4  14     1771.53     1810.26    137.17 o 
  -4   4  14     1698.18     1693.32    131.33 o 
  -2   4  14     1566.73     1311.03    118.74 o 
   0   4  14     3814.28     3707.96    191.15 o 
   2   4  14     4349.20     4536.22    181.70 o 
   4   4  14     1665.94     1745.94    150.67 o 
  -9   5  14      534.96      528.91    108.39 o 
  -7   5  14       31.77      220.83     88.15 o 
  -5   5  14      242.25      245.57    102.09 o 
  -3   5  14      130.00      150.67     91.75 o 
  -1   5  14       56.44      -55.74     68.20 o 
   1   5  14       71.98       33.45     67.31 o 
   3   5  14       29.41      153.37     96.70 o 
  -6   6  14        2.66      179.45     88.15 o 
  -4   6  14      365.99      343.61    104.34 o 
  -2   6  14      873.34      788.42    113.34 o 
   0   6  14      466.55      483.94     81.22 o 
 -13   1  15     2684.65     2616.09    114.00 o 
 -11   1  15     3061.56     2846.58    115.43 o 
  -9   1  15     1509.18     1654.64     96.47 o 
  -7   1  15     3561.88     3602.89    120.41 o 
  -5   1  15     2380.25     2661.62    103.79 o 
  -3   1  15     1299.31     1299.89     86.50 o 
  -1   1  15     1311.81     1193.73     60.14 o 
   1   1  15       46.05       53.44     55.05 o 
   3   1  15       25.71      -30.62     67.19 o 
 -12   2  15     2786.40     2852.79    165.51 o 
 -10   2  15     4763.65     4787.18    192.94 o 
  -8   2  15     4341.24     4509.23    182.60 o 
  -6   2  15     2519.60     2797.47    148.87 o 
  -4   2  15     1690.44     1766.18    125.03 o 
  -2   2  15     1643.43     1507.13    129.53 o 
   0   2  15     3908.09     3684.01    120.03 o 
   2   2  15     4228.42     4309.54    184.85 o 
   4   2  15     1786.85     1511.17    143.92 o 
 -11   3  15       81.03       69.71     98.50 o 
  -9   3  15      629.06      613.01    117.84 o 
  -7   3  15      806.50      954.83    113.79 o 
  -5   3  15     1147.76     1136.53    129.08 o 
  -3   3  15      735.97      650.79     96.25 o 
  -1   3  15       67.93      115.61     60.63 o 
   1   3  15        1.25      121.79     76.23 o 
   3   3  15      645.88      453.35    123.23 o 
  -8   4  15      176.47      301.78    103.89 o 
  -6   4  15     1951.28     2036.49    138.97 o 
  -4   4  15     1806.67     1733.80    129.53 o 
  -2   4  15      757.51      767.73    116.04 o 
   0   4  15      394.07      326.34     75.34 o 
  -5   5  15      632.40      748.39    113.79 o 
  -3   5  15      974.71      877.02    111.99 o 
 -10   0  16     2666.01     2554.60    158.31 o 
  -8   0  16     1104.87     1150.92    128.18 o 
  -6   0  16     1257.59     1470.70    135.38 o 
  -4   0  16     3001.01     2777.68    166.86 o 
  -2   0  16     2277.96     1824.20    162.81 o 
   0   0  16     4046.92     4341.50    129.90 o 
  -9   1  16      778.62      772.14     87.20 o 
  -7   1  16      690.68      905.69    164.16 o 
  -5   1  16     1187.92      949.00     87.29 o 
  -3   1  16      846.60      740.16     86.93 o 
  -1   1  16      551.27      571.46     64.41 o 
   1   1  16      723.85      860.24     61.54 o 
  -8   2  16      235.79      227.58     99.40 o 
  -6   2  16        2.02        0.00     91.30 o 
  -4   2  16      149.95       35.98     98.05 o 
  -2   2  16       86.85      281.55     92.20 o 
   0   2  16       95.27      159.03     70.43 o 
  -7   3  16      836.31     1145.07    123.23 o 
  -5   3  16     1077.33     1217.48    123.23 o 
  -3   3  16     1307.52     1210.74    132.23 o 
                                                 
